# Supplementary material for: Controlling single rare earth ion emission in an electro-optical nanocavity
Source: Nat Commun. 2023 Mar 28;14:1718. doi: 10.1038/s41467-023-37513-w (PMC10049985; doi:10.1038/s41467-023-37513-w)
Supplement: Supplementary file 3 — Source Data [file 41467_2023_37513_MOESM3_ESM.xls]

## Sheet: Fig1b
n	Lattice
	nm
1	442
2	448
3	458
4	470
5	481
6	491
7	497
8	500
9	500
10	500
11	500
12	500
13	500
14	500
15	500
16	500
17	499
18	499
19	497
20	495
21	492
22	489
23	486
24	483
25	480
26	477
27	474
28	472
29	470
30	470
31	470
32	470
33	472
34	474
35	477
36	480
37	483
38	486
39	489
40	492
41	495
42	497
43	499
44	499
45	500
46	500
47	500
48	500
49	500
50	500
51	500
52	500
53	500
54	500
55	500
56	500
57	500
58	500
59	500
60	500
61
62
63

## Sheet: Fig2a
1533.48	0.985898
1533.49	0.989641
1533.49	0.974257
1533.49	0.976251
1533.49	0.981721
1533.49	0.973269
1533.49	0.978732
1533.49	0.977231
1533.49	0.977465
1533.49	0.977695
1533.49	0.977922
1533.49	0.971173
1533.49	0.973132
1533.49	0.975088
1533.49	0.973553
1533.49	0.970268
1533.49	0.982677
1533.49	0.975895
1533.49	0.974342
1533.49	0.978019
1533.49	0.971219
1533.5	0.973142
1533.5	0.975062
1533.5	0.973485
1533.5	0.968409
1533.5	0.970316
1533.5	0.972219
1533.5	0.965379
1533.5	0.969022
1533.5	0.963919
1533.5	0.965805
1533.5	0.965938
1533.5	0.962569
1533.5	0.959195
1533.5	0.964562
1533.5	0.95243
1533.5	0.95079
1533.5	0.957896
1533.5	0.943995
1533.5	0.944092
1533.51	0.951186
1533.51	0.933766
1533.51	0.93735
1533.51	0.935678
1533.51	0.930499
1533.51	0.935822
1533.51	0.923627
1533.51	0.923688
1533.51	0.923744
1533.51	0.918541
1533.51	0.899318
1533.51	0.90812
1533.51	0.888887
1533.51	0.890672
1533.51	0.887198
1533.51	0.869702
1533.51	0.867971
1533.51	0.862731
1533.51	0.839964
1533.51	0.836469
1533.52	0.827712
1533.52	0.803181
1533.52	0.799674
1533.52	0.782144
1533.52	0.759355
1533.52	0.747077
1533.52	0.712016
1533.52	0.680458
1533.52	0.657659
1533.52	0.620842
1533.52	0.584025
1533.52	0.547209
1533.52	0.491122
1533.52	0.443799
1533.52	0.398229
1533.52	0.333397
1533.52	0.27908
1533.52	0.228272
1533.52	0.175719
1533.52	0.13543
1533.53	0.116159
1533.53	0.110896
1533.53	0.124891
1533.53	0.156386
1533.53	0.201876
1533.53	0.264856
1533.53	0.317321
1533.53	0.392519
1533.53	0.455451
1533.53	0.504372
1533.53	0.572517
1533.53	0.610913
1533.53	0.649295
1533.53	0.70165
1533.53	0.727766
1533.53	0.757367
1533.53	0.79045
1533.53	0.809541
1533.53	0.828622
1533.53	0.856427
1533.54	0.865009
1533.54	0.873584
1533.54	0.894371
1533.54	0.897693
1533.54	0.911481
1533.54	0.928747
1533.54	0.919839
1533.54	0.935345
1533.54	0.952584
1533.54	0.943664
1533.54	0.9574
1533.54	0.96764
1533.54	0.95871
1533.54	0.968937
1533.54	0.97219
1533.54	0.975438
1533.54	0.98042
1533.54	0.981915
1533.54	0.979926
1533.54	0.986629
1533.55	0.991586
1533.55	0.984368
1533.55	0.991052
1533.55	0.992516
1533.55	0.990502
1533.55	1.00411
1533.55	0.998613
1533.55	0.994851
1533.55	1.00843
1533.55	0.997724
1533.55	0.990484
1533.55	1.00578
1533.55	1.00892
1533.55	0.999944
1533.55	1.00828
1533.55	1.01314
1533.55	1.00069
1533.55	1.01247
1533.55	1.00694
1533.55	1.00486
1533.56	1.01315
1533.56	1.0128
1533.56	1.00553
1533.56	1.01725
1533.56	1.01516
1533.56	1.00443
1533.56	1.01096
1533.56	1.01747
1533.56	1.01019
1533.56	1.01497
1533.56	1.0163
1533.56	1.01074
1533.56	1.0155
1533.56	1.01681
1533.56	1.0164
1533.56	1.02457
1533.56	1.01728
1533.56	1.01514
1533.56	1.02672
1533.56	1.016
1533.57	1.01042

## Sheet: Fig2b
Wavelength	Normalized tranmission	Normalized tranmission	Normalized tranmission	Normalized tranmission	Normalized tranmission	Normalized tranmission	Normalized tranmission	Normalized tranmission	Normalized tranmission	Normalized tranmission	Normalized tranmission
nm
	0	20	40	60	80	100	120	140	160	180	200
1533.1	0.973958	0.978486	0.970562	0.971694	0.971694	0.97509	0.973958	0.97509	0.977354	0.981882	0.986411
1533.1	0.977196	0.968141	0.971537	0.978328	0.974933	0.976064	0.970405	0.974933	0.976064	0.977196	0.976064
1533.1	0.977041	0.97591	0.969119	0.972515	0.973646	0.981568	0.974778	0.978173	0.98949	0.97591	0.980437
1533.1	0.975758	0.978021	0.9701	0.976889	0.973495	0.979152	0.976889	0.976889	0.983678	0.980284	0.988205
1533.1	0.97674	0.973346	0.973346	0.97674	0.977872	0.977872	0.975609	0.971083	0.975609	0.973346	0.981265
1533.1	0.977725	0.979987	0.970938	0.968675	0.972069	0.981118	0.978856	0.978856	0.979987	0.974332	0.977725
1533.1	0.971926	0.977581	0.973057	0.975319	0.968533	0.982105	0.973057	0.969664	0.980974	0.979843	0.983236
1533.1	0.979702	0.974048	0.974048	0.977441	0.976309	0.978571	0.972917	0.972917	0.976309	0.974048	0.981964
1533.1	0.977303	0.984087	0.968257	0.970518	0.970518	0.979564	0.978433	0.977303	0.985217	0.971649	0.973911
1533.1	0.968123	0.974906	0.970384	0.979429	0.974906	0.986212	0.969254	0.969254	0.98282	0.98395	0.986212
1533.11	0.977035	0.975905	0.977035	0.979296	0.975905	0.979296	0.977035	0.977035	0.977035	0.980426	0.987209
1533.11	0.981427	0.978036	0.971255	0.967864	0.968994	0.975775	0.973515	0.984817	0.984817	0.972385	0.973515
1533.11	0.972259	0.973389	0.974519	0.973389	0.976779	0.98356	0.968869	0.969999	0.98469	0.974519	0.98356
1533.11	0.977785	0.977785	0.975526	0.981175	0.973266	0.978916	0.975526	0.975526	0.976656	0.982305	0.987955
1533.11	0.978795	0.979924	0.968626	0.973146	0.967496	0.979924	0.974275	0.978795	0.982184	0.978795	0.977664
1533.11	0.967379	0.974158	0.971898	0.975287	0.980935	0.983195	0.968509	0.969639	0.982065	0.974158	0.984325
1533.11	0.975172	0.983079	0.97969	0.97969	0.975172	0.98082	0.983079	0.976302	0.97969	0.983079	0.987597
1533.11	0.979578	0.97619	0.973931	0.97506	0.967154	0.978448	0.977319	0.979578	0.986354	0.985225	0.982966
1533.11	0.972692	0.973822	0.967046	0.973822	0.974951	0.982856	0.970434	0.971563	0.981727	0.97608	0.980597
1533.11	0.975974	0.978232	0.978232	0.983878	0.972586	0.983878	0.974844	0.974844	0.98049	0.98049	0.988394
1533.11	0.980386	0.979257	0.972483	0.978128	0.973612	0.978128	0.976999	0.979257	0.979257	0.983773	0.982644
1533.11	0.976898	0.978027	0.967867	0.972383	0.979156	0.982543	0.973511	0.971253	0.982543	0.978027	0.981414
1533.11	0.9768	0.980186	0.979058	0.979058	0.971156	0.984702	0.9768	0.9768	0.979058	0.979058	0.985831
1533.11	0.983477	0.977834	0.980091	0.974447	0.973319	0.978962	0.975576	0.982348	0.985735	0.983477	0.983477
1533.11	0.97887	0.976612	0.97097	0.977741	0.979998	0.982255	0.969841	0.97097	0.98677	0.977741	0.981127
1533.11	0.973138	0.982165	0.972009	0.979908	0.969752	0.984422	0.981037	0.977652	0.983294	0.977652	0.987808
1533.11	0.979821	0.97418	0.98095	0.975308	0.971923	0.978693	0.979821	0.978693	0.98772	0.978693	0.988849
1533.11	0.977481	0.979737	0.976353	0.977481	0.978609	0.979737	0.972968	0.975224	0.978609	0.984251	0.983122
1533.11	0.975144	0.980785	0.970631	0.984169	0.974015	0.986426	0.976272	0.979656	0.978528	0.978528	0.987554
1533.11	0.98409	0.973937	0.976194	0.973937	0.975066	0.977322	0.97845	0.981834	0.985219	0.980706	0.981834
1533.12	0.978375	0.981759	0.978375	0.979502	0.980631	0.980631	0.974991	0.973862	0.981759	0.988527	0.981759
1533.12	0.978302	0.976046	0.972662	0.982814	0.972662	0.983942	0.97943	0.97943	0.978302	0.978302	0.986198
1533.12	0.981616	0.974849	0.978233	0.974849	0.97936	0.981616	0.975977	0.978233	0.986127	0.982744	0.986127
1533.12	0.981549	0.977038	0.977038	0.981549	0.978166	0.982677	0.97591	0.97591	0.97591	0.984933	0.978166
1533.12	0.980357	0.975846	0.975846	0.982613	0.973591	0.982613	0.976974	0.980357	0.982613	0.981485	0.984868
1533.12	0.981424	0.979168	0.976913	0.97353	0.976913	0.972403	0.982552	0.981424	0.982552	0.978041	0.985934
1533.12	0.981365	0.97911	0.980238	0.976855	0.976855	0.984748	0.975728	0.975728	0.982493	0.983621	0.982493
1533.12	0.975672	0.970035	0.973417	0.983565	0.974545	0.984693	0.98131	0.980183	0.98582	0.98131	0.98582
1533.12	0.983512	0.981257	0.979002	0.97562	0.979002	0.982385	0.985767	0.98013	0.977875	0.979002	0.990277
1533.12	0.978953	0.981208	0.982335	0.98008	0.978953	0.982335	0.976698	0.975571	0.974443	0.982335	0.981208
1533.12	0.980034	0.982288	0.976652	0.980034	0.975524	0.991307	0.984543	0.981161	0.984543	0.981161	0.987925
1533.12	0.97999	0.983371	0.976608	0.976608	0.982244	0.981117	0.978862	0.978862	0.981117	0.981117	0.984499
1533.12	0.981076	0.97544	0.979949	0.979949	0.978821	0.979949	0.97544	0.973185	0.981076	0.986712	0.98333
1533.12	0.974274	0.977656	0.981037	0.97991	0.97202	0.986673	0.981037	0.976529	0.984419	0.981037	0.985546
1533.12	0.981002	0.981002	0.976494	0.975366	0.983256	0.978748	0.978748	0.978748	0.981002	0.971985	0.984384
1533.12	0.977588	0.975334	0.978715	0.983224	0.977588	0.98097	0.971953	0.976461	0.98097	0.98097	0.983224
1533.12	0.982067	0.978686	0.978686	0.98094	0.976432	0.989957	0.983194	0.979813	0.984322	0.985448	0.989957
1533.12	0.979786	0.983167	0.97077	0.974151	0.979786	0.983167	0.977532	0.973024	0.982041	0.983167	0.987676
1533.12	0.977509	0.975254	0.979763	0.977509	0.974128	0.979763	0.980889	0.974128	0.980889	0.983144	0.983144
1533.12	0.97298	0.976361	0.976361	0.975234	0.980869	0.985377	0.981996	0.980869	0.988757	0.993266	0.986503
1533.12	0.983104	0.983104	0.978596	0.976343	0.98085	0.976343	0.98085	0.976343	0.98085	0.984232	0.987612
1533.13	0.978581	0.972947	0.978581	0.980835	0.970693	0.979708	0.9752	0.976328	0.978581	0.979708	0.985343
1533.13	0.980823	0.98195	0.976315	0.98195	0.978569	0.985331	0.984204	0.983077	0.989839	0.984204	0.986458
1533.13	0.983067	0.983067	0.968417	0.976306	0.980813	0.97856	0.975179	0.977433	0.977433	0.984194	0.990956
1533.13	0.976299	0.972918	0.980807	0.981934	0.977426	0.97968	0.97968	0.975172	0.985315	0.97968	0.981934
1533.13	0.979676	0.984184	0.980803	0.984184	0.980803	0.987565	0.983057	0.979676	0.987565	0.987565	0.988692
1533.13	0.983056	0.975168	0.978548	0.977422	0.976295	0.980802	0.978548	0.979676	0.976295	0.986437	0.990945
1533.13	0.97855	0.977424	0.981931	0.984185	0.97855	0.976297	0.980804	0.97517	0.983058	0.981931	0.980804
1533.13	0.977429	0.98419	0.985317	0.98419	0.986444	0.985317	0.985317	0.981936	0.986444	0.98419	0.988698
1533.13	0.987579	0.975182	0.977436	0.975182	0.980817	0.984198	0.980817	0.981944	0.980817	0.987579	0.987579
1533.13	0.983082	0.978574	0.97632	0.983082	0.977447	0.979701	0.978574	0.975193	0.983082	0.97632	0.980828
1533.13	0.978587	0.983095	0.983095	0.984222	0.981968	0.985349	0.985349	0.986476	0.989857	0.984222	0.98873
1533.13	0.985366	0.977477	0.974096	0.972969	0.977477	0.981985	0.97635	0.979731	0.984239	0.988747	0.991001
1533.13	0.980877	0.978623	0.977496	0.984258	0.977496	0.974115	0.978623	0.975242	0.983131	0.984258	0.980877
1533.13	0.978645	0.979772	0.987661	0.983153	0.989916	0.983153	0.988788	0.983153	0.987661	0.977518	0.98428
1533.13	0.987687	0.971908	0.983178	0.975289	0.982051	0.984306	0.983178	0.977543	0.980924	0.991068	0.988814
1533.13	0.978698	0.985461	0.976444	0.980952	0.978698	0.976444	0.976444	0.975317	0.983206	0.989969	0.980952
1533.13	0.979856	0.983237	0.985492	0.986618	0.987746	0.986618	0.986618	0.985492	0.985492	0.983237	0.985492
1533.13	0.990034	0.976508	0.983271	0.97989	0.976508	0.984398	0.984398	0.985525	0.97989	0.983271	0.985525
1533.13	0.977672	0.984435	0.97429	0.982181	0.978799	0.977672	0.975417	0.976545	0.981053	0.986689	0.979926
1533.13	0.981093	0.98222	0.984475	0.984475	0.986729	0.981093	0.986729	0.98222	0.990111	0.976584	0.984475
1533.14	0.989026	0.977753	0.981135	0.980008	0.977753	0.987899	0.980008	0.98339	0.98339	0.984517	0.991281
1533.14	0.983435	0.986817	0.976671	0.98118	0.98569	0.984562	0.98118	0.980053	0.987944	0.98569	0.983435
1533.14	0.983483	0.976719	0.984611	0.98912	0.985738	0.978973	0.987993	0.980101	0.990248	0.982356	0.986865
1533.14	0.985789	0.979024	0.986916	0.977897	0.976769	0.982407	0.983534	0.981279	0.984662	0.980152	0.988044
1533.14	0.981333	0.98697	0.97795	0.981333	0.982461	0.982461	0.97795	0.971185	0.979078	0.989226	0.982461
1533.14	0.981389	0.983645	0.981389	0.987027	0.984773	0.979134	0.987027	0.9859	0.989283	0.9859	0.980262
1533.14	0.990471	0.978066	0.984832	0.980322	0.980322	0.982577	0.983704	0.984832	0.988215	0.982577	0.991598
1533.14	0.981511	0.982639	0.978128	0.982639	0.984895	0.983767	0.979256	0.981511	0.981511	0.982639	0.982639
1533.14	0.980449	0.978193	0.978193	0.987216	0.982705	0.977066	0.98496	0.982705	0.98496	0.989471	0.981577
1533.14	0.988412	0.979389	0.988412	0.981645	0.978261	0.981645	0.981645	0.986157	0.986157	0.980517	0.982773
1533.14	0.982844	0.986228	0.978332	0.97946	0.989612	0.99074	0.977204	0.980588	0.980588	0.983972	0.980588
1533.14	0.982918	0.977278	0.980662	0.986302	0.980662	0.98179	0.98743	0.98179	0.986302	0.985174	0.982918
1533.14	0.989764	0.980739	0.985251	0.990892	0.980739	0.977354	0.984123	0.984123	0.987507	0.980739	0.990892
1533.14	0.983075	0.985331	0.984203	0.978562	0.988716	0.98646	0.983075	0.983075	0.978562	0.980818	0.981946
1533.14	0.980901	0.974131	0.982029	0.984286	0.983158	0.979772	0.988799	0.976387	0.985414	0.988799	0.975259
1533.14	0.990013	0.980986	0.987757	0.986628	0.984371	0.978729	0.9855	0.982114	0.99227	0.986628	0.988885
1533.14	0.987845	0.986717	0.983332	0.981074	0.985589	0.974303	0.982203	0.979946	0.982203	0.975432	0.977689
1533.14	0.980037	0.97778	0.978908	0.983423	0.981166	0.982294	0.98568	0.97778	0.981166	0.987937	0.97778
1533.14	0.986903	0.984646	0.983517	0.988032	0.979002	0.981259	0.985775	0.982388	0.986903	0.988032	0.982388
1533.14	0.983614	0.983614	0.988129	0.97797	0.989258	0.979099	0.97797	0.983614	0.983614	0.980227	0.981356
1533.15	0.982585	0.979198	0.979198	0.984843	0.983714	0.987101	0.985972	0.979198	0.982585	0.981456	0.983714
1533.15	0.986075	0.975913	0.982688	0.992849	0.978171	0.987204	0.981559	0.982688	0.982688	0.986075	0.982688
1533.15	0.983923	0.982793	0.983923	0.980535	0.981664	0.976018	0.982793	0.98731	0.983923	0.98731	0.986181
1533.15	0.979514	0.980643	0.980643	0.979514	0.978385	0.979514	0.984031	0.972738	0.978385	0.980643	0.977255
1533.15	0.987531	0.984143	0.983013	0.990919	0.985272	0.986402	0.986402	0.978495	0.98866	0.985272	0.979625
1533.15	0.984257	0.988775	0.986516	0.980868	0.986516	0.984257	0.981998	0.984257	0.993294	0.984257	0.980868
1533.15	0.976466	0.979855	0.984374	0.980985	0.979855	0.978726	0.986634	0.983244	0.986634	0.979855	0.976466
1533.15	0.987884	0.977715	0.975455	0.983364	0.982235	0.984494	0.989013	0.984494	0.977715	0.984494	0.982235
1533.15	0.988007	0.986877	0.986877	0.985747	0.986877	0.991397	0.976707	0.980097	0.991397	0.991397	0.989137
1533.15	0.983613	0.973442	0.988133	0.981352	0.975702	0.983613	0.985873	0.987003	0.985873	0.985873	0.977962
1533.15	0.987133	0.982611	0.980351	0.987133	0.984872	0.982611	0.991653	0.980351	0.980351	0.975829	0.980351
1533.15	0.983873	0.983873	0.988395	0.988395	0.989525	0.988395	0.980482	0.982743	0.987264	0.986134	0.983873
1533.15	0.980616	0.978354	0.982877	0.980616	0.979485	0.987399	0.98853	0.98853	0.991921	0.985138	0.981746
1533.15	0.987537	0.980752	0.984145	0.980752	0.987537	0.979622	0.985275	0.980752	0.984145	0.981883	0.972837
1533.15	0.985416	0.987678	0.97863	0.988808	0.982023	0.985416	0.983154	0.979761	0.985416	0.984285	0.984285
1533.15	0.982165	0.977641	0.985559	0.979904	0.978772	0.98669	0.978772	0.988952	0.990083	0.993477	0.983297
1533.15	0.992492	0.983442	0.983442	0.978917	0.977786	0.982311	0.984574	0.986836	0.982311	0.983442	0.975524
1533.15	0.988117	0.986985	0.979065	0.986985	0.980197	0.983591	0.981328	0.980197	0.982459	0.981328	0.977934
1533.15	0.981479	0.978085	0.988269	0.984874	0.980348	0.990532	0.980348	0.983742	0.991664	0.983742	0.982611
1533.15	0.98616	0.98616	0.989556	0.97937	0.981633	0.983897	0.992951	0.98616	0.983897	0.985028	0.971447
1533.16	0.990846	0.985186	0.979526	0.989714	0.988582	0.984054	0.98745	0.980658	0.982922	0.978394	0.977262
1533.16	0.978553	0.980818	0.983082	0.985346	0.98195	0.988743	0.976289	0.979685	0.989875	0.986478	0.979685
1533.16	0.990039	0.988907	0.990039	0.982112	0.974186	0.990039	0.986642	0.991171	0.987774	0.985509	0.975319
1533.16	0.992471	0.985675	0.98341	0.990205	0.986808	0.98794	0.986808	0.985675	0.981145	0.985675	0.975483
1533.16	0.981314	0.977915	0.982446	0.990375	0.981314	0.98811	0.982446	0.981314	0.991508	0.986977	0.980181
1533.16	0.986016	0.993946	0.993946	0.981485	0.980352	0.986016	0.989415	0.988282	0.989415	0.991681	0.970155
1533.16	0.988457	0.983924	0.988457	0.987324	0.986191	0.986191	0.99299	0.98959	0.986191	0.980525	0.972593
1533.16	0.981835	0.982968	0.984102	0.984102	0.987502	0.986368	0.980702	0.982968	0.987502	0.987502	0.978435
1533.16	0.984282	0.98995	0.987682	0.984282	0.980881	0.988816	0.984282	0.986549	0.995617	0.988816	0.971813
1533.16	0.995802	0.982197	0.986732	0.990134	0.991267	0.986732	0.991267	0.985598	0.989	0.983331	0.973127
1533.16	0.983517	0.98465	0.981249	0.988052	0.986918	0.982383	0.982383	0.981249	0.986918	0.98465	0.976713
1533.16	0.988242	0.989376	0.987107	0.980303	0.983705	0.987107	0.984839	0.987107	0.988242	0.988242	0.968961
1533.16	0.991837	0.981627	0.989568	0.988434	0.991837	0.990703	0.994106	0.989568	0.990703	0.982762	0.970284
1533.16	0.987494	0.985225	0.982956	0.98636	0.989763	0.982956	0.982956	0.982956	0.98409	0.98636	0.975014
1533.16	0.989962	0.987692	0.987692	0.983153	0.980883	0.987692	0.985422	0.986557	0.991097	0.986557	0.975209
1533.16	0.991298	0.984487	0.991298	0.984487	0.984487	0.989028	0.990163	0.990163	0.986758	0.990163	0.967462
1533.16	0.979014	0.98242	0.98242	0.988096	0.985825	0.98469	0.985825	0.985825	0.986961	0.983555	0.972202
1533.16	0.991709	0.989438	0.984896	0.983761	0.982625	0.988302	0.989438	0.984896	0.991709	0.988302	0.972405
1533.16	0.988512	0.980561	0.988512	0.988512	0.990783	0.989648	0.994191	0.989648	0.989648	0.988512	0.966932
1533.16	0.981908	0.987588	0.98418	0.98986	0.986452	0.98418	0.98418	0.98418	0.986452	0.98418	0.967139
1533.17	0.98553	0.990075	0.987803	0.988939	0.980985	0.983258	0.987803	0.982121	0.988939	0.986666	0.971895
1533.17	0.989157	0.981201	0.989157	0.984611	0.98802	0.986884	0.989157	0.99143	0.992567	0.99143	0.964154
1533.17	0.984831	0.990515	0.985967	0.992788	0.985967	0.984831	0.983694	0.990515	0.989378	0.984831	0.966642
1533.17	0.991875	0.985053	0.98619	0.98619	0.982779	0.980505	0.98619	0.977094	0.989601	0.988464	0.970272
1533.17	0.989828	0.986416	0.990965	0.986416	0.985279	0.986416	0.990965	0.987553	0.992102	0.990965	0.96367
1533.17	0.991195	0.98892	0.990057	0.992332	0.987782	0.991195	0.986645	0.990057	0.985507	0.985507	0.960481
1533.17	0.988014	0.98005	0.989152	0.983463	0.983463	0.977774	0.99029	0.982325	0.983463	0.986876	0.96412
1533.17	0.992801	0.982558	0.992801	0.987111	0.987111	0.982558	0.991663	0.988249	0.987111	0.991663	0.959797
1533.17	0.985071	0.98621	0.988486	0.991902	0.991902	0.99304	0.989625	0.987348	0.979379	0.985071	0.950921
1533.17	0.993281	0.980756	0.98645	0.98645	0.987588	0.98645	0.98645	0.984172	0.984172	0.983033	0.955706
1533.17	0.993526	0.983275	0.993526	0.986692	0.984414	0.986692	0.993526	0.986692	0.992387	0.986692	0.949108
1533.17	0.98466	0.986938	0.991495	0.991495	0.992634	0.988077	0.986938	0.990356	0.982381	0.980103	0.945927
1533.17	0.992884	0.97921	0.987186	0.988326	0.983768	0.980349	0.989465	0.981489	0.982628	0.982628	0.954141
1533.17	0.991997	0.990857	0.991997	0.984018	0.987438	0.982879	0.994276	0.984018	0.988577	0.989717	0.948685
1533.17	0.989972	0.989972	0.988832	0.989972	0.993392	0.988832	0.986552	0.989972	0.988832	0.981992	0.940949
1533.17	0.99023	0.976545	0.99137	0.982247	0.985668	0.983388	0.989089	0.979967	0.984528	0.981107	0.940054
1533.17	0.985928	0.988209	0.99049	0.981365	0.988209	0.980224	0.997334	0.983646	0.991631	0.984787	0.947145
1533.17	0.988472	0.990754	0.98619	0.988472	0.993036	0.989613	0.990754	0.988472	0.98619	0.987331	0.934846
1533.17	0.987596	0.98189	0.988738	0.987596	0.987596	0.983031	0.99102	0.984173	0.98189	0.98189	0.935098
1533.17	0.986723	0.992431	0.991289	0.981015	0.987865	0.978732	0.991289	0.98444	0.986723	0.987865	0.930785
1533.18	0.985852	0.981285	0.983568	0.988136	0.99042	0.98471	0.986994	0.991561	0.988136	0.982426	0.924189
1533.18	0.992979	0.981557	0.986125	0.989552	0.990694	0.987268	0.987268	0.986125	0.983841	0.976988	0.917592
1533.18	0.986402	0.986402	0.994399	0.982974	0.986402	0.981832	0.989829	0.984117	0.985259	0.986402	0.920134
1533.18	0.986681	0.982109	0.987824	0.99011	0.99011	0.982109	0.983252	0.986681	0.986681	0.982109	0.911252
1533.18	0.996108	0.980104	0.992679	0.986963	0.98582	0.98582	0.988106	0.989249	0.98239	0.977817	0.902367
1533.18	0.988391	0.986104	0.997539	0.982674	0.982674	0.982674	0.989535	0.98153	0.983817	0.984961	0.899197
1533.18	0.986392	0.984104	0.98296	0.985248	0.990967	0.989823	0.984104	0.987535	0.992111	0.984104	0.891452
1533.18	0.993547	0.983249	0.987826	0.991259	0.993547	0.987826	0.992403	0.987826	0.985538	0.979816	0.883705
1533.18	0.989264	0.990408	0.996131	0.982397	0.980108	0.980108	0.991553	0.981252	0.983541	0.985831	0.880534
1533.18	0.987271	0.983836	0.989561	0.984981	0.986126	0.983836	0.983836	0.983836	0.990705	0.983836	0.873929
1533.18	0.993296	0.982989	0.992151	0.98986	0.993296	0.986425	0.98757	0.98986	0.986425	0.977263	0.859305
1533.18	0.986726	0.990163	0.990163	0.982144	0.987871	0.979852	0.991308	0.986726	0.987871	0.987871	0.851549
1533.18	0.988176	0.983592	0.985884	0.98703	0.99276	0.983592	0.984738	0.984738	0.991614	0.983592	0.836914
1533.18	0.990776	0.983898	0.988483	0.991922	0.989629	0.986191	0.989629	0.989629	0.985045	0.977021	0.822273
1533.18	0.987647	0.985354	0.992233	0.985354	0.984207	0.985354	0.988794	0.987647	0.980767	0.984207	0.815651
1533.18	0.989107	0.981078	0.984519	0.983372	0.985666	0.979931	0.983372	0.981078	0.990254	0.978784	0.794117
1533.18	0.994012	0.99057	0.988276	0.988276	0.992865	0.988276	0.992865	0.988276	0.985981	0.980244	0.767981
1533.18	0.986299	0.988594	0.987446	0.986299	0.986299	0.984003	0.989742	0.990889	0.981707	0.985151	0.753308
1533.18	0.985471	0.983175	0.984323	0.988915	0.986619	0.984323	0.986619	0.985471	0.990063	0.982027	0.730591
1533.18	0.992685	0.988091	0.992685	0.993833	0.992685	0.988091	0.991536	0.98924	0.985794	0.980051	0.696376
1533.19	0.991864	0.98612	0.989567	0.983822	0.987269	0.98612	0.989567	0.988418	0.982673	0.982673	0.67248
1533.19	0.985299	0.981852	0.985299	0.981852	0.98415	0.98415	0.98415	0.981852	0.988747	0.977255	0.638226
1533.19	0.992528	0.990229	0.991379	0.993678	0.993678	0.983331	0.98678	0.985631	0.990229	0.976434	0.597054
1533.19	0.990565	0.985965	0.988265	0.988265	0.991715	0.989415	0.992865	0.990565	0.989415	0.984815	0.555856
1533.19	0.990904	0.984001	0.987452	0.984001	0.985151	0.982851	0.985151	0.986302	0.982851	0.98055	0.510029
1533.19	0.99815	0.992396	0.992396	0.992396	0.991245	0.983189	0.987792	0.98549	0.992396	0.977435	0.454965
1533.19	0.986984	0.990438	0.986984	0.989287	0.990438	0.984682	0.988135	0.989287	0.990438	0.983531	0.397563
1533.19	0.98733	0.98042	0.98733	0.983875	0.988481	0.986178	0.98733	0.981572	0.985026	0.981572	0.340121
1533.19	0.993438	0.986526	0.99459	0.991134	0.99459	0.972701	0.995742	0.984222	0.98883	0.975006	0.279184
1533.19	0.989181	0.990334	0.988029	0.992639	0.994944	0.984572	0.992639	0.991486	0.990334	0.985724	0.220509
1533.19	0.989536	0.984925	0.988383	0.988383	0.986077	0.989536	0.986077	0.989536	0.981466	0.981466	0.171016
1533.19	0.994506	0.991047	0.9922	0.987586	0.98874	0.979514	0.987586	0.982974	0.982974	0.977207	0.127254
1533.19	0.987946	0.9891	0.986792	0.993715	0.991407	0.981024	0.992561	0.987946	0.987946	0.984485	0.0938432
1533.19	0.99177	0.982537	0.990616	0.989462	0.983692	0.989462	0.986	0.990616	0.987154	0.981383	0.0823366
1533.19	0.997909	0.987518	0.9956	0.989828	0.990982	0.9829	0.990982	0.987518	0.980591	0.973664	0.0869849
1533.19	0.992506	0.987886	0.989041	0.995971	0.994816	0.980956	0.993661	0.990196	0.994816	0.971716	0.107807
1533.19	0.985945	0.98479	0.990567	0.990567	0.990567	0.987101	0.989411	0.996344	0.988256	0.976702	0.150597
1533.19	0.994408	0.986317	0.995564	0.98285	0.987473	0.987473	0.989785	0.987473	0.984006	0.970136	0.199198
1533.19	0.995943	0.991318	0.989005	0.987849	0.99363	0.979755	0.995943	0.98438	0.989005	0.97513	0.247837
1533.19	0.988227	0.98707	0.99054	0.99054	0.991697	0.989384	0.991697	0.985914	0.991697	0.982444	0.309238
1533.2	0.996709	0.98398	0.995551	0.98398	0.988608	0.99208	0.987451	0.989765	0.985137	0.972408	0.367215
1533.2	0.997096	0.99478	0.99015	0.99015	0.99478	0.978574	0.999411	0.987835	0.985519	0.976259	0.413662
1533.2	0.987063	0.985905	0.992853	0.996327	0.994011	0.984747	0.992853	0.985905	0.989379	0.97664	0.46941
1533.2	0.989769	0.985135	1.00135	0.987452	0.989769	0.989769	0.992086	0.99672	0.987452	0.967757	0.52057
1533.2	0.99132	0.992479	0.990161	0.990161	0.99132	0.978571	0.998274	0.987843	0.985525	0.972776	0.562499
1533.2	0.988238	0.988238	0.988238	0.991716	0.998673	0.987078	0.992875	0.984759	0.992875	0.977803	0.598667
1533.2	0.989795	0.983995	0.992115	0.986315	0.989795	0.994434	0.986315	0.992115	0.986315	0.968917	0.639504
1533.2	0.998318	0.989035	0.991356	0.985554	0.989035	0.984393	0.989035	0.990195	0.985554	0.968148	0.664131
1533.2	0.997564	0.989438	0.99176	0.996403	0.99176	0.980151	0.99292	0.987116	0.994081	0.977829	0.692261
1533.2	0.987521	0.98636	0.996811	0.987521	0.994489	0.987521	0.989844	0.989844	0.985198	0.967778	0.723901
1533.2	1.00187	0.994899	0.992576	0.990252	0.980957	0.986767	0.990252	0.992576	0.978634	0.972825	0.742788
1533.2	0.990663	0.989501	0.987177	0.997637	0.992988	0.979041	1.00112	0.989501	0.995312	0.975554	0.757044
1533.2	0.987589	0.984101	1.00038	0.987589	0.995728	0.984101	0.991078	0.99224	0.989915	0.967822	0.784105
1533.2	0.998474	0.992658	0.992658	0.988005	0.990331	0.990331	0.988005	0.996147	0.984515	0.96823	0.793741
1533.2	0.994242	0.987259	0.988423	1.00006	0.991915	0.982604	0.995406	0.990751	0.987259	0.972131	0.802223
1533.2	0.991173	0.981859	0.999322	0.991173	0.998158	0.980695	0.993501	0.991173	0.988845	0.959738	0.827014
1533.2	0.998586	0.993927	0.990433	0.989269	0.990433	0.986939	0.988104	0.998586	0.983444	0.968303	0.839016
1533.2	0.996687	0.995522	0.989695	0.995522	0.986199	0.983869	0.995522	0.987365	0.982704	0.975712	0.844039
1533.2	0.991291	0.985462	0.997119	0.992456	0.997119	0.979633	0.997119	0.986627	0.990125	0.964478	0.853732
1533.2	0.999887	0.988225	0.994056	0.985892	0.994056	0.988225	0.991724	0.998721	0.980061	0.962567	0.865767
1533.21	1.00033	0.990993	0.99566	0.996827	0.988659	0.987492	0.99916	0.992159	0.981658	0.968824	0.868481
1533.21	0.989096	0.984427	1.00077	0.992598	0.997267	0.982092	0.997267	0.986762	0.990263	0.956412	0.877036
1533.21	0.998878	0.986032	0.993039	0.988368	0.998878	0.988368	0.989536	0.991872	0.983697	0.958005	0.889104
1533.21	0.993484	0.992316	0.998157	0.991147	0.986474	0.987642	0.999325	0.992316	0.980632	0.959602	0.89067
1533.21	0.988087	0.985749	1.00094	0.995099	0.995099	0.98458	0.998606	0.98458	0.986917	0.95419	0.894578
1533.21	1.0014	0.985026	0.988534	0.986195	0.99672	0.987364	0.994381	0.992042	0.988534	0.954621	0.904338
1533.21	1.00419	0.994833	0.998343	0.988984	0.986644	0.988984	0.996003	0.991324	0.983134	0.957396	0.908259
1533.21	0.991778	0.990607	1.00114	0.995289	0.994119	0.983584	1.00348	0.987096	0.987096	0.9473	0.902823
1533.21	0.998089	0.984037	0.986379	0.986379	1.00629	0.981695	0.988721	0.991063	0.986379	0.947736	0.91729
1533.21	0.996208	0.991522	1.00324	0.985664	0.992694	0.988008	0.995037	0.993865	0.983321	0.95169	0.92123
1533.21	0.990812	0.991984	0.9955	0.994328	0.98964	0.983779	0.999017	0.982607	0.990812	0.941584	0.924003
1533.21	0.993621	0.98424	0.990103	0.993621	0.997139	0.981895	0.992449	0.986585	0.985413	0.942025	0.931472
1533.21	0.997609	0.988223	0.997609	0.982358	0.994089	0.985877	0.99057	0.994089	0.983531	0.945989	0.934257
1533.21	0.992213	0.988691	0.995734	0.992213	0.986344	0.992213	1.00278	0.98517	0.983996	0.938221	0.932352
1533.21	0.993859	0.986814	0.987988	0.992685	0.995034	0.982116	0.996208	0.989162	0.987988	0.938667	0.93397
1533.21	1.00021	0.99551	0.99786	0.986111	0.999035	0.980237	0.990811	0.99551	0.984936	0.936767	0.943816
1533.21	0.992463	0.990112	0.995989	0.997165	0.991287	0.990112	1.00069	0.987761	0.978358	0.931341	0.939569
1533.21	0.992943	0.985887	0.992943	0.994119	0.991767	0.977655	0.994119	0.990591	0.984711	0.925911	0.937671
1533.21	1.00166	0.986367	0.999309	0.991073	0.995779	0.986367	0.989896	0.993426	0.98519	0.925185	0.94401
1533.21	0.998621	0.996266	0.995089	0.995089	0.993912	0.989204	0.997444	0.990381	0.977432	0.912689	0.945649
1533.22	0.993223	0.990868	0.992045	0.990868	0.986157	0.983801	1.00029	0.988512	0.986157	0.915494	0.946114
1533.22	0.999605	0.986644	0.998427	0.989001	0.998427	0.983109	0.989001	0.992536	0.984288	0.914767	0.953652
1533.22	0.994208	0.994208	0.998923	0.989492	0.995386	0.989492	0.997744	0.987134	0.975345	0.903433	0.958841
1533.22	0.995883	0.993525	0.994704	0.992345	0.991166	0.989986	1.0006	0.984089	0.98173	0.901525	0.949884
1533.22	1.00582	0.985763	1.0011	0.989303	0.998743	0.983403	0.992843	0.990483	0.985763	0.901978	0.952721
1533.22	0.993344	0.992163	0.996886	0.98626	0.995705	0.98626	1.00161	0.989802	0.976815	0.887084	0.960286
1533.22	0.991485	0.990304	1.00212	0.99621	0.995029	0.985579	0.999754	0.983216	0.983216	0.876902	0.950141
1533.22	0.999082	0.987263	1.00145	0.996718	0.995536	0.980172	0.995536	0.989627	0.984899	0.874985	0.957716
1533.22	0.997228	0.986586	0.993681	0.988951	0.997228	0.985404	0.996046	0.994863	0.979491	0.862427	0.965302
1533.22	0.996558	0.994192	0.998924	0.993009	0.991826	0.984728	1.00129	0.983544	0.978812	0.85104	0.961066
1533.22	0.994706	0.98642	0.999441	0.994706	0.992339	0.988788	0.992339	0.992339	0.984053	0.847928	0.959195
1533.22	0.99996	0.988117	0.992855	0.984564	0.996407	0.979827	0.995223	0.994039	0.982196	0.82942	0.9668
1533.22	0.991003	0.996928	0.995743	0.993373	0.994558	0.983894	0.996928	0.979154	0.981524	0.819189	0.96612
1533.22	0.99508	0.989152	0.996265	0.997451	0.990338	0.989152	0.993894	0.993894	0.979668	0.807763	0.966626
1533.22	1.00035	0.986115	0.993232	0.988487	0.996791	0.98137	0.994418	0.992046	0.98137	0.78328	0.96595
1533.22	0.993758	0.990198	1.00325	0.987824	0.997319	0.987824	1.00444	0.987824	0.977143	0.767079	0.968835
1533.22	0.991912	0.989537	1.00022	0.999037	0.993099	0.985975	0.999037	0.990725	0.977663	0.750863	0.965789
1533.22	0.996007	0.98769	0.992443	0.996007	0.994819	0.978186	0.991254	0.992443	0.98175	0.723939	0.967493
1533.22	0.99773	0.991787	1.0013	0.990598	0.998919	0.984655	1.00367	0.984655	0.977522	0.698177	0.97039
1533.22	0.991133	0.994701	0.998269	0.991133	0.987565	0.987565	0.998269	0.989944	0.975671	0.671198	0.975671
1533.23	1.00357	0.98691	0.99286	0.99405	0.99524	0.97858	0.9881	0.98691	0.98215	0.632293	0.96906
1533.23	0.996973	0.986257	0.999354	0.989829	1.00054	0.981494	1.00054	0.986257	0.974351	0.598108	0.969588
1533.23	0.995136	0.993944	0.995136	0.993944	0.996327	0.985605	0.997518	0.986797	0.974884	0.556741	0.974884
1533.23	0.996874	0.993299	0.995682	0.995682	0.988531	0.983763	0.99449	0.993299	0.980187	0.512945	0.96946
1533.23	1.00339	0.989076	1.001	0.993847	0.996232	0.974765	0.997425	0.989076	0.97238	0.458368	0.973573
1533.23	0.994398	0.989625	0.992011	0.987238	1.00156	0.984852	0.996784	0.983658	0.970533	0.406118	0.977692
1533.23	0.99734	0.993758	0.994952	0.99137	0.996145	0.983012	0.992564	0.988982	0.978237	0.349036	0.971073
1533.23	1.00268	0.984757	1.00148	0.993119	0.996703	0.974005	0.995508	0.991924	0.966838	0.290696	0.974005
1533.23	0.997263	0.986505	0.994872	0.991286	0.997263	0.981724	0.996067	0.986505	0.963795	0.233486	0.978138
1533.23	0.994237	0.991845	0.996629	0.994237	0.995434	0.985866	0.994237	0.988258	0.973906	0.178605	0.969123
1533.23	1.00078	0.987621	0.999587	0.994801	0.994801	0.976852	0.995998	0.987621	0.975655	0.132038	0.967279
1533.23	0.996564	0.982197	0.996564	0.98938	0.996564	0.978605	1.00375	0.982197	0.964237	0.099786	0.975013
1533.23	0.994738	0.994738	0.99953	0.988748	0.997134	0.985154	0.995936	0.98755	0.970778	0.0806751	0.980362
1533.23	0.995309	0.990514	1.0037	0.99411	0.992911	0.978527	0.99411	0.991712	0.972534	0.0819199	0.970136
1533.23	0.99948	0.983889	0.998281	0.987487	0.991085	0.975493	0.998281	0.98029	0.964699	0.102356	0.974294
1533.23	0.991658	0.983258	0.998859	0.983258	0.996459	0.982058	0.996459	0.988058	0.964057	0.131217	0.979658
1533.23	0.998238	0.994636	1.00064	0.993435	0.992234	0.981428	0.994636	0.989833	0.970621	0.176922	0.973022
1533.23	0.996418	0.988007	0.996418	0.997619	0.995216	0.97359	0.995216	0.977195	0.961575	0.235896	0.971187
1533.23	0.993395	0.977767	0.995799	0.986182	0.998204	0.983778	0.992193	0.983778	0.960937	0.291334	0.977767
1533.23	0.992777	0.989168	0.999994	0.990371	0.992777	0.978342	0.992777	0.991574	0.966313	0.349243	0.975936
1533.24	0.999381	0.986141	0.993363	0.99577	0.992159	0.972902	0.998177	0.97892	0.958459	0.412035	0.969291
1533.24	0.991543	0.981909	1.00238	0.989135	0.998769	0.978296	0.99636	0.980705	0.95421	0.461655	0.978296
1533.24	0.987313	0.986109	1.00057	0.986109	0.995748	0.975263	0.990928	0.988519	0.963213	0.507721	0.977673
1533.24	1.00237	0.990315	0.995138	0.991521	0.986698	0.969818	0.998755	0.984286	0.960172	0.558664	0.969818
1533.24	0.998148	0.982464	0.996941	0.98729	0.994528	0.981258	0.993322	0.978845	0.952303	0.59278	0.972813
1533.24	0.989092	0.983056	0.997542	0.98547	0.999956	0.980641	0.98547	0.986677	0.957705	0.631767	0.978227
1533.24	0.993313	0.986066	0.986066	0.992106	0.988482	0.972779	0.994522	0.98365	0.952245	0.667178	0.969155
1533.24	1.00359	0.987873	0.99996	0.990291	0.990291	0.979413	0.99996	0.979413	0.945571	0.695382	0.974578
1533.24	0.994522	0.981219	0.99936	0.982428	0.99815	0.9788	0.987266	0.986056	0.950984	0.713947	0.9788
1533.24	0.99029	0.98908	0.986659	0.985449	0.99392	0.974558	0.99392	0.98424	0.947936	0.741006	0.972138
1533.24	0.995741	0.984844	0.99332	0.988476	0.987265	0.976368	0.996952	0.975157	0.942464	0.765678	0.971524
1533.24	0.996355	0.974546	1.0012	0.980604	0.990297	0.975758	0.99272	0.980604	0.945468	0.778266	0.979393
1533.24	0.990909	0.983636	0.989697	0.987273	0.992122	0.970299	0.989697	0.98606	0.949689	0.796933	0.973936
1533.24	1.00002	0.983033	0.995164	0.986673	0.986673	0.973328	0.996377	0.972115	0.935722	0.811985	0.972115
1533.24	0.99457	0.981218	0.996998	0.981218	0.99457	0.97879	0.990929	0.981218	0.94723	0.816132	0.983646
1533.24	0.98669	0.983046	0.991549	0.984261	0.992763	0.979402	0.987905	0.985476	0.938105	0.836077	0.975758
1533.24	0.992171	0.988525	0.992171	0.986094	0.984879	0.970294	0.997033	0.97394	0.935048	0.848756	0.97394
1533.24	0.992796	0.979418	0.997661	0.985499	0.987931	0.978202	0.992796	0.976986	0.933205	0.848074	0.980635
1533.24	0.984905	0.982471	0.989773	0.982471	0.993424	0.973953	0.984905	0.982471	0.932578	0.866864	0.978821
1533.24	0.992836	0.990401	0.995272	0.990401	0.983095	0.968482	0.989183	0.978224	0.924646	0.875938	0.970918
1533.25	0.993468	0.975191	0.995905	0.984939	0.991032	0.977628	0.995905	0.977628	0.925234	0.875277	0.978847
1533.25	0.985569	0.977034	0.989226	0.981911	0.992884	0.972157	0.984349	0.985569	0.927045	0.890467	0.978253
1533.25	0.989861	0.987421	0.992301	0.991081	0.989861	0.96668	0.993521	0.97644	0.921539	0.893478	0.97278
1533.25	0.991718	0.97829	0.99416	0.984394	0.989277	0.97829	0.991718	0.975848	0.913587	0.896495	0.974627
1533.25	0.992359	0.976478	0.987473	0.9777	0.991137	0.971592	0.982586	0.985029	0.914176	0.900739	0.978921
1533.25	0.990557	0.982	0.994224	0.991779	0.988112	0.967331	0.98689	0.974666	0.908657	0.908657	0.974666
1533.25	0.996094	0.981415	0.994871	0.985085	0.986308	0.972853	0.988755	0.974076	0.904355	0.909248	0.977746
1533.25	0.994295	0.978384	0.988176	0.982056	0.99552	0.974712	0.983279	0.980832	0.908616	0.911064	0.979608
1533.25	0.987598	0.981474	0.991272	0.979024	0.991272	0.9729	0.990047	0.9729	0.895739	0.921459	0.971675
1533.25	0.9956	0.980892	0.9956	0.985795	0.985795	0.971088	0.9956	0.972313	0.886522	0.922064	0.969862
1533.25	0.992576	0.972954	0.99135	0.982765	0.997482	0.971728	0.988897	0.976633	0.890785	0.921445	0.976633
1533.25	0.983415	0.973597	0.990778	0.980961	0.988324	0.969916	0.990778	0.982188	0.877875	0.930645	0.973597
1533.25	0.992664	0.982839	0.998804	0.984067	0.982839	0.971787	0.997575	0.973015	0.867405	0.930034	0.975471
1533.25	0.993324	0.978578	0.993324	0.981035	0.993324	0.97612	0.985951	0.982264	0.865524	0.928195	0.981035
1533.25	0.986609	0.976772	0.987838	0.975542	0.987838	0.962016	0.986609	0.976772	0.859954	0.938652	0.973083
1533.25	0.986039	0.983578	0.998344	0.986039	0.983578	0.972504	0.992192	0.967582	0.846995	0.93682	0.968813
1533.25	0.99409	0.976851	0.989164	0.984239	0.987933	0.971926	0.983008	0.97562	0.838944	0.932524	0.976851
1533.25	0.986135	0.976278	0.984903	0.976278	0.993528	0.967652	0.986135	0.976278	0.824724	0.945474	0.973813
1533.25	0.984335	0.97817	0.996665	0.98187	0.986801	0.965841	0.9905	0.967074	0.816651	0.94488	0.972006
1533.26	0.992406	0.978834	0.987471	0.982536	0.992406	0.970197	0.989938	0.975132	0.808568	0.938118	0.980068
1533.26	0.988142	0.975796	0.988142	0.978265	0.989377	0.96098	0.983204	0.975796	0.786895	0.943695	0.975796
1533.26	0.983875	0.982639	0.991288	0.981404	0.982639	0.964107	0.990052	0.969049	0.766428	0.949281	0.969049
1533.26	0.989494	0.975894	0.994439	0.980839	0.982076	0.974658	0.987021	0.966003	0.759535	0.946222	0.980839
1533.26	0.988936	0.967904	0.987699	0.97409	0.990173	0.965429	0.980276	0.97409	0.734075	0.95182	0.971615
1533.26	0.980951	0.972285	0.994569	0.984665	0.985903	0.966094	0.987141	0.971047	0.708582	0.952476	0.975999
1533.26	0.986584	0.979151	0.992779	0.985345	0.986584	0.970478	0.986584	0.970478	0.685533	0.946939	0.977912
1533.26	0.993466	0.971151	0.986028	0.972391	0.993466	0.963712	0.982309	0.971151	0.653774	0.952555	0.978589
1533.26	0.986713	0.976788	0.987954	0.970585	0.982991	0.96066	0.987954	0.969344	0.620732	0.96066	0.969344
1533.26	0.987401	0.974986	0.99485	0.984918	0.982435	0.966296	0.987401	0.972503	0.595093	0.951398	0.976227
1533.26	0.985606	0.971941	0.991818	0.973183	0.985606	0.968214	0.978152	0.974425	0.550785	0.957032	0.973183
1533.26	0.982568	0.973865	0.993757	0.976352	0.983811	0.955217	0.980081	0.962676	0.503929	0.958946	0.963919
1533.26	0.991967	0.979526	0.995699	0.978282	0.988235	0.969574	0.986991	0.970818	0.458252	0.958377	0.978282
1533.26	0.991422	0.972747	0.982707	0.973992	0.987687	0.967767	0.983952	0.970257	0.402551	0.952828	0.975237
1533.26	0.984648	0.970944	0.987139	0.973435	0.982156	0.963468	0.98091	0.967206	0.341789	0.958485	0.969697
1533.26	0.981606	0.977866	0.992827	0.980359	0.985346	0.967892	0.986593	0.966645	0.290916	0.955424	0.977866
1533.26	0.993533	0.972323	0.987294	0.978561	0.992285	0.964837	0.981056	0.966085	0.231237	0.952361	0.973571
1533.26	0.98675	0.966774	0.987998	0.975513	0.979259	0.959283	0.981756	0.96178	0.176467	0.963028	0.969271
1533.26	0.983707	0.974962	0.993703	0.977461	0.987456	0.959969	0.988705	0.967465	0.135363	0.961218	0.972463
1533.26	0.983162	0.976911	0.988164	0.978161	0.985663	0.968159	0.979412	0.969409	0.101702	0.958157	0.978161
1533.27	0.986372	0.97386	0.982618	0.972609	0.983869	0.962599	0.985121	0.960097	0.0792537	0.961348	0.963851
1533.27	0.979571	0.970806	0.992092	0.97331	0.980823	0.963293	0.983327	0.964546	0.0805631	0.964546	0.975815
1533.27	0.982785	0.979026	0.987797	0.981532	0.986544	0.970255	0.985291	0.965243	0.0931514	0.958978	0.97652
1533.27	0.993529	0.972212	0.987259	0.977228	0.979735	0.959673	0.978482	0.955911	0.124567	0.958419	0.967196
1533.27	0.981703	0.972919	0.992996	0.969155	0.979193	0.961625	0.984212	0.964135	0.172341	0.966645	0.976683
1533.27	0.983674	0.977395	0.991208	0.982418	0.988697	0.967349	0.978651	0.962326	0.220184	0.956048	0.971116
1533.27	0.991933	0.97057	0.981879	0.980623	0.979366	0.965543	0.975596	0.963029	0.278151	0.956746	0.969313
1533.27	0.983856	0.967508	0.99266	0.973796	0.980084	0.959962	0.985114	0.958705	0.345007	0.963735	0.970023
1533.27	0.97577	0.974511	0.989613	0.978287	0.987096	0.964443	0.977028	0.961926	0.399376	0.963185	0.97577
1533.27	0.989082	0.975229	0.981526	0.976488	0.980266	0.962634	0.979007	0.955078	0.455085	0.958856	0.967672
1533.27	0.98099	0.969647	0.987292	0.972168	0.978469	0.958304	0.983511	0.957043	0.510877	0.965866	0.969647
1533.27	0.97541	0.97541	0.991807	0.971626	0.986762	0.962797	0.984239	0.959013	0.551616	0.969104	0.976671
1533.27	0.978658	0.977396	0.983707	0.981183	0.983707	0.967298	0.974872	0.954676	0.589892	0.962249	0.968561
1533.27	0.983176	0.971807	0.988229	0.974334	0.974334	0.957913	0.979386	0.957913	0.635805	0.966755	0.973071
1533.27	0.980117	0.971268	0.995286	0.976325	0.986437	0.964948	0.981381	0.962419	0.662826	0.966212	0.981381
1533.27	0.98085	0.971994	0.984645	0.979584	0.982115	0.970729	0.969464	0.953019	0.689887	0.963139	0.968199
1533.27	0.991713	0.979053	0.987915	0.975255	0.980319	0.958797	0.979053	0.956265	0.719523	0.965127	0.970191
1533.27	0.983589	0.968386	0.991191	0.972187	0.984856	0.955716	0.981055	0.956984	0.742868	0.969653	0.973454
1533.27	0.980526	0.971651	0.980526	0.977991	0.976723	0.969115	0.976723	0.947561	0.758643	0.967847	0.970383
1533.27	0.983805	0.974922	0.982535	0.97746	0.979998	0.959696	0.976191	0.948276	0.780786	0.958427	0.969847
1533.28	0.985819	0.969311	0.988358	0.970581	0.987089	0.957883	0.98074	0.954073	0.796615	0.969311	0.971851
1533.28	0.978942	0.97513	0.986567	0.977671	0.982754	0.968775	0.977671	0.950985	0.804844	0.970046	0.968775
1533.28	0.979686	0.977143	0.983502	0.977143	0.975871	0.959338	0.972056	0.945349	0.827076	0.96061	0.964425
1533.28	0.988069	0.972797	0.99316	0.971524	0.984251	0.958797	0.982979	0.952433	0.844251	0.967706	0.97916
1533.28	0.981182	0.968445	0.990098	0.976087	0.981182	0.96335	0.977361	0.946792	0.838528	0.970992	0.977361
1533.28	0.978109	0.97556	0.983208	0.979384	0.97556	0.960264	0.976835	0.943693	0.857015	0.964088	0.962813
1533.28	0.987789	0.980136	0.986514	0.973757	0.985238	0.952071	0.980136	0.945693	0.862776	0.964828	0.973757
1533.28	0.985996	0.964293	0.987273	0.973229	0.983443	0.964293	0.97706	0.94259	0.865993	0.978336	0.974506
1533.28	0.976535	0.971425	0.982923	0.97909	0.975258	0.963759	0.97398	0.942039	0.878159	0.971425	0.970147
1533.28	0.987519	0.978568	0.984961	0.978568	0.984961	0.956832	0.974732	0.945325	0.882673	0.959389	0.968339
1533.28	0.984444	0.96653	0.987003	0.96653	0.985724	0.970369	0.980606	0.937099	0.883357	0.972928	0.975487
1533.28	0.977525	0.971122	0.983928	0.981367	0.974964	0.963438	0.972402	0.937827	0.891726	0.96728	0.972402
1533.28	0.983412	0.975722	0.985974	0.975722	0.98213	0.953935	0.973159	0.944964	0.900109	0.962906	0.966751
1533.28	0.991873	0.971352	0.989308	0.97007	0.982895	0.961091	0.9752	0.938005	0.893115	0.97007	0.973917
1533.28	0.978529	0.969544	0.981096	0.98238	0.974678	0.961842	0.973394	0.927186	0.904081	0.969544	0.966977
1533.28	0.97801	0.972872	0.984433	0.969018	0.983149	0.956172	0.974156	0.938188	0.912496	0.965164	0.967734
1533.28	0.98392	0.969778	0.990348	0.971064	0.987776	0.962065	0.978777	0.927353	0.909355	0.964636	0.976206
1533.28	0.98598	0.969254	0.983406	0.975687	0.979547	0.960248	0.973114	0.924223	0.915216	0.971827	0.973114
1533.28	0.975168	0.972593	0.988044	0.979031	0.976456	0.955854	0.975168	0.933964	0.922375	0.967442	0.967442
1533.28	0.984958	0.974649	0.990113	0.965628	0.988824	0.959185	0.982381	0.924392	0.919238	0.963051	0.981092
1533.29	0.985737	0.967682	0.983158	0.977999	0.97413	0.962523	0.977999	0.917385	0.923834	0.968972	0.972841
1533.29	0.976193	0.96974	0.986518	0.976193	0.982646	0.95167	0.965868	0.920694	0.929729	0.97103	0.965868
1533.29	0.98601	0.975677	0.991177	0.974385	0.982135	0.957593	0.97826	0.913675	0.927884	0.966635	0.974385
1533.29	0.981624	0.967404	0.981624	0.979038	0.971282	0.966111	0.976453	0.906646	0.928622	0.972575	0.97516
1533.29	0.974644	0.969469	0.978525	0.975938	0.983701	0.955237	0.968175	0.913837	0.935831	0.970763	0.969469
1533.29	0.980602	0.970244	0.989665	0.968949	0.978012	0.95859	0.979307	0.910683	0.9314	0.966359	0.971538
1533.29	0.98657	0.967133	0.980091	0.974908	0.977499	0.95547	0.973612	0.901046	0.930849	0.967133	0.972316
1533.29	0.97958	0.969205	0.97958	0.975689	0.984768	0.951049	0.967908	0.909549	0.943268	0.971799	0.965315
1533.29	0.982963	0.977772	0.993347	0.971282	0.984261	0.959601	0.973878	0.896003	0.937536	0.969984	0.97258
1533.29	0.991548	0.970765	0.979858	0.972064	0.970765	0.957775	0.974662	0.886333	0.93959	0.961672	0.978559
1533.29	0.979348	0.968948	0.983248	0.976748	0.983248	0.950748	0.965048	0.888348	0.945548	0.968948	0.967648
1533.29	0.977538	0.98014	0.986645	0.969731	0.984043	0.959323	0.974935	0.883862	0.945011	0.974935	0.971032
1533.29	0.987444	0.969214	0.984839	0.97312	0.977027	0.960099	0.978329	0.872858	0.944474	0.965308	0.977027
1533.29	0.983032	0.972607	0.979123	0.977819	0.986941	0.951756	0.972607	0.869657	0.94915	0.967394	0.971303
1533.29	0.978614	0.97731	0.987743	0.965572	0.979918	0.957746	0.978614	0.863842	0.9434	0.974701	0.972093
1533.29	0.985937	0.965053	0.985937	0.97419	0.972884	0.955915	0.975495	0.848882	0.944168	0.970274	0.975495
1533.29	0.980209	0.971065	0.980209	0.974984	0.984129	0.950163	0.96584	0.850881	0.952776	0.967146	0.971065
1533.29	0.98101	0.974473	0.990162	0.969244	0.982318	0.960092	0.973166	0.843731	0.944403	0.971858	0.974473
1533.29	0.983122	0.964803	0.98443	0.976579	0.97527	0.955643	0.973962	0.826103	0.951718	0.964803	0.976579
1533.29	0.985237	0.969522	0.97738	0.966903	0.983928	0.951188	0.968213	0.821542	0.957737	0.961665	0.969522
1533.3	0.974251	0.978183	0.984736	0.969008	0.976872	0.957212	0.967697	0.811732	0.944106	0.97294	0.966387
1533.3	0.982922	0.963247	0.984234	0.975052	0.972429	0.958	0.969805	0.791412	0.95013	0.972429	0.977675
1533.3	0.985045	0.970605	0.98242	0.969291	0.983732	0.954851	0.966666	0.782875	0.957477	0.962728	0.970605
1533.3	0.977975	0.971406	0.981917	0.96615	0.976661	0.953011	0.970092	0.761185	0.94907	0.967464	0.962209
1533.3	0.981414	0.964319	0.986673	0.977469	0.974839	0.964319	0.973524	0.740775	0.953799	0.973524	0.972209
1533.3	0.975646	0.970382	0.984859	0.966434	0.983542	0.950641	0.959854	0.732176	0.958537	0.970382	0.970382
1533.3	0.977773	0.972504	0.983041	0.968553	0.97909	0.95143	0.968553	0.699855	0.955381	0.96065	0.971187
1533.3	0.985176	0.966721	0.986495	0.97463	0.979904	0.957493	0.97463	0.67539	0.956175	0.968039	0.978585
1533.3	0.9794	0.972803	0.975442	0.967525	0.983357	0.956971	0.964887	0.654843	0.964887	0.968845	0.970164
1533.3	0.972293	0.972293	0.980216	0.968332	0.974934	0.951166	0.967012	0.615776	0.956448	0.965691	0.967012
1533.3	0.982356	0.962533	0.987642	0.975748	0.983677	0.961211	0.962533	0.58193	0.954604	0.967819	0.974427
1533.3	0.983177	0.969951	0.979209	0.967306	0.980532	0.954079	0.960692	0.550673	0.963337	0.975241	0.976564
1533.3	0.973411	0.973411	0.981353	0.973411	0.977382	0.946936	0.968116	0.502155	0.956202	0.973411	0.966792
1533.3	0.979527	0.966278	0.984826	0.978201	0.983501	0.957004	0.966278	0.452232	0.959654	0.963628	0.979527
1533.3	0.980349	0.976372	0.980349	0.965763	0.975045	0.957808	0.957808	0.40355	0.96709	0.971068	0.975045
1533.3	0.975866	0.971884	0.982501	0.967903	0.973211	0.947997	0.96923	0.341517	0.965249	0.973211	0.970558
1533.3	0.987314	0.971375	0.984657	0.978016	0.984657	0.954108	0.96739	0.27805	0.958093	0.966062	0.974031
1533.3	0.977512	0.970865	0.978841	0.970865	0.973524	0.960231	0.956243	0.2291	0.969536	0.966877	0.973524
1533.3	0.977008	0.970355	0.977008	0.973016	0.977008	0.950399	0.966364	0.172084	0.957051	0.974347	0.963703
1533.3	0.987155	0.961855	0.988487	0.977834	0.979166	0.952534	0.961855	0.124293	0.957861	0.969845	0.97384
1533.31	0.982661	0.979995	0.981328	0.973332	0.971999	0.956007	0.958672	0.0990766	0.968001	0.96267	0.974665
1533.31	0.975492	0.970156	0.975492	0.968822	0.979493	0.950149	0.966155	0.0831546	0.959486	0.972824	0.963487
1533.31	0.980326	0.964306	0.98433	0.973651	0.980326	0.944281	0.960301	0.08189	0.957631	0.976321	0.970981
1533.31	0.983832	0.974479	0.982496	0.96379	0.974479	0.951765	0.95711	0.104674	0.969135	0.965126	0.977152
1533.31	0.96996	0.96996	0.979321	0.972635	0.986007	0.953913	0.967286	0.142206	0.965949	0.964611	0.967286
1533.31	0.982834	0.962758	0.98551	0.974803	0.980157	0.949374	0.964096	0.185155	0.956066	0.974803	0.973465
1533.31	0.982333	0.975636	0.987692	0.966259	0.970278	0.948845	0.954204	0.25229	0.970278	0.975636	0.979655
1533.31	0.977811	0.969767	0.977811	0.968427	0.981833	0.95502	0.964405	0.306133	0.968427	0.967086	0.965745
1533.31	0.9867	0.958522	0.978649	0.977307	0.975965	0.947787	0.962547	0.364094	0.959863	0.965231	0.969256
1533.31	0.983517	0.974116	0.988889	0.968744	0.975459	0.949943	0.953972	0.43424	0.964715	0.974116	0.972773
1533.31	0.973609	0.969576	0.978985	0.968232	0.983018	0.946726	0.961511	0.484346	0.966888	0.968232	0.965544
1533.31	0.981172	0.962338	0.983863	0.977136	0.981172	0.955612	0.958302	0.530502	0.958302	0.959647	0.966374
1533.31	0.988749	0.973938	0.987402	0.973938	0.973938	0.945663	0.952395	0.58347	0.96182	0.969899	0.972592
1533.31	0.976125	0.974777	0.984211	0.965344	0.981515	0.951868	0.961301	0.624401	0.969387	0.97343	0.969387
1533.31	0.983711	0.964829	0.978316	0.971572	0.967526	0.958085	0.956736	0.655961	0.964829	0.966177	0.967526
1533.31	0.984561	0.973761	0.991311	0.969712	0.976461	0.950813	0.948113	0.688926	0.961612	0.962962	0.972412
1533.31	0.974604	0.97055	0.985413	0.962444	0.984061	0.948933	0.951635	0.720597	0.973253	0.965146	0.973253
1533.31	0.980857	0.968686	0.975448	0.967334	0.970039	0.953812	0.957868	0.742858	0.963278	0.974096	0.970039
1533.31	0.987121	0.97088	0.981707	0.972233	0.97494	0.953285	0.945164	0.763803	0.964113	0.965466	0.973587
1533.31	0.974432	0.975786	0.990687	0.969013	0.982559	0.943275	0.950048	0.790204	0.969013	0.963594	0.973077
1533.32	0.979346	0.963076	0.980701	0.969855	0.976634	0.953586	0.95223	0.801737	0.969855	0.968499	0.964432
1533.32	0.989696	0.966628	0.981554	0.972055	0.976127	0.951701	0.948987	0.816004	0.963914	0.972055	0.973413
1533.32	0.981051	0.97426	0.990558	0.964753	0.985125	0.948455	0.938948	0.835728	0.978335	0.968827	0.972902
1533.32	0.979187	0.964234	0.984625	0.971031	0.971031	0.950641	0.949282	0.847332	0.966953	0.968313	0.961516
1533.32	0.986844	0.969158	0.974599	0.974599	0.97596	0.947389	0.946029	0.850792	0.963715	0.97596	0.967797
1533.32	0.978174	0.978174	0.984983	0.972728	0.978174	0.944132	0.935961	0.86379	0.972728	0.971366	0.976813
1533.32	0.979029	0.966763	0.984481	0.969489	0.970852	0.94632	0.944957	0.878175	0.969489	0.968126	0.969489
1533.32	0.982615	0.968974	0.977158	0.978522	0.970338	0.95124	0.943056	0.881672	0.962153	0.967609	0.970338
1533.32	0.98211	0.971188	0.976649	0.969823	0.97938	0.945247	0.939786	0.882444	0.973918	0.97938	0.978014
1533.32	0.973406	0.966574	0.984338	0.969306	0.976139	0.94061	0.94061	0.898249	0.965207	0.966574	0.96794
1533.32	0.979731	0.964687	0.981099	0.974261	0.976996	0.948274	0.940068	0.899038	0.964687	0.967422	0.966054
1533.32	0.98333	0.976485	0.979223	0.971009	0.977854	0.94637	0.938156	0.899828	0.968272	0.968272	0.969641
1533.32	0.977344	0.966383	0.984194	0.967753	0.980084	0.943092	0.930761	0.91295	0.973234	0.975974	0.974604
1533.32	0.982318	0.969977	0.986432	0.975461	0.978204	0.943922	0.935694	0.919238	0.967234	0.968605	0.968605
1533.32	0.988673	0.966713	0.979066	0.970831	0.985928	0.952988	0.929656	0.915931	0.969458	0.968086	0.974948
1533.32	0.975808	0.966192	0.982677	0.964818	0.975808	0.937344	0.922233	0.923607	0.967566	0.974434	0.96894
1533.32	0.982169	0.967045	0.990418	0.969795	0.971169	0.946421	0.927172	0.931296	0.964295	0.967045	0.967045
1533.32	0.987165	0.973403	0.984412	0.974779	0.984412	0.947257	0.926614	0.923862	0.973403	0.966523	0.974779
1533.32	0.974264	0.967377	0.982528	0.970132	0.977018	0.93983	0.912283	0.931566	0.967377	0.968754	0.972886
1533.32	0.976504	0.965476	0.99029	0.969611	0.973747	0.94204	0.914468	0.935147	0.964097	0.97099	0.966854
1533.33	0.987027	0.973229	0.982888	0.975989	0.984268	0.949773	0.918037	0.938734	0.96633	0.96771	0.96909
1533.33	0.975473	0.965805	0.980997	0.967187	0.978235	0.936804	0.911946	0.935423	0.969949	0.967187	0.975473
1533.33	0.983249	0.969426	0.988778	0.973573	0.973573	0.939017	0.901697	0.941782	0.963897	0.976338	0.96528
1533.33	0.979971	0.974437	0.984121	0.975821	0.982738	0.93985	0.90803	0.938467	0.97167	0.97167	0.970287
1533.33	0.975302	0.973918	0.978072	0.965609	0.979457	0.937915	0.893605	0.940685	0.973918	0.96284	0.973918
1533.33	0.980327	0.967854	0.991414	0.970626	0.970626	0.933205	0.886084	0.949836	0.963696	0.969239	0.967854
1533.33	0.986747	0.96594	0.982586	0.974263	0.979811	0.939584	0.888259	0.947907	0.968714	0.971489	0.971489
1533.33	0.97513	0.972353	0.977906	0.966799	0.980683	0.936255	0.887661	0.945974	0.969576	0.965411	0.972353
1533.33	0.980167	0.966271	0.982947	0.963492	0.975998	0.93153	0.878724	0.949595	0.962102	0.966271	0.96905
1533.33	0.986604	0.968523	0.986604	0.974086	0.974086	0.93236	0.871162	0.953223	0.968523	0.974086	0.965741
1533.33	0.979131	0.970778	0.980523	0.97217	0.980523	0.940152	0.86637	0.949897	0.970778	0.966602	0.974955
1533.33	0.981398	0.961891	0.985578	0.967464	0.974431	0.928451	0.851816	0.956318	0.959104	0.961891	0.968858
1533.33	0.983669	0.965539	0.986458	0.972512	0.983669	0.930674	0.845604	0.958566	0.966933	0.964144	0.964144
1533.33	0.976172	0.970589	0.977568	0.966401	0.977568	0.934297	0.840775	0.951047	0.971985	0.969193	0.966401
1533.33	0.972853	0.963074	0.985427	0.963074	0.971456	0.926749	0.823365	0.960279	0.961677	0.967265	0.972853
1533.33	0.982113	0.963935	0.987707	0.972325	0.980715	0.92618	0.812914	0.958341	0.965333	0.95974	0.969528
1533.33	0.980193	0.971795	0.977394	0.971795	0.978793	0.934006	0.803844	0.952201	0.973195	0.970396	0.966197
1533.33	0.98107	0.968463	0.98107	0.961458	0.972665	0.919433	0.787754	0.962859	0.965661	0.969863	0.972665
1533.33	0.979145	0.96232	0.986155	0.967928	0.979145	0.925865	0.76182	0.96232	0.965124	0.958113	0.970732
1533.33	0.975812	0.968795	0.980022	0.967392	0.982829	0.929501	0.754082	0.950552	0.968795	0.964585	0.958972
1533.34	0.979496	0.964045	0.976687	0.966855	0.971068	0.917693	0.732284	0.959832	0.96545	0.971068	0.968259
1533.34	0.985998	0.956475	0.985998	0.966316	0.976157	0.926952	0.706229	0.967722	0.962098	0.957881	0.969128
1533.34	0.971405	0.967183	0.981254	0.96859	0.979847	0.922155	0.682942	0.957333	0.96859	0.960147	0.962962
1533.34	0.975093	0.966643	0.982135	0.961009	0.973685	0.914532	0.65257	0.956784	0.962418	0.96946	0.965234
1533.34	0.983017	0.959053	0.983017	0.963282	0.975969	0.918173	0.613686	0.966101	0.961872	0.966101	0.975969
1533.34	0.972613	0.971202	0.974024	0.969791	0.975435	0.923231	0.581786	0.957093	0.96838	0.958504	0.959914
1533.34	0.977723	0.967838	0.980548	0.962189	0.966426	0.914175	0.544179	0.957953	0.965014	0.966426	0.965014
1533.34	0.981429	0.95316	0.987083	0.963055	0.975776	0.913583	0.489543	0.964468	0.961641	0.965882	0.971535
1533.34	0.973824	0.965335	0.975238	0.968165	0.976653	0.917234	0.437638	0.961091	0.96675	0.956847	0.959677
1533.34	0.978948	0.963372	0.978948	0.961956	0.966204	0.908147	0.388472	0.959124	0.964788	0.969036	0.961956
1533.34	0.979829	0.95857	0.984081	0.964239	0.972743	0.907547	0.330713	0.967073	0.955735	0.961404	0.971325
1533.34	0.970781	0.966525	0.973618	0.967944	0.975037	0.91262	0.268594	0.960851	0.967944	0.958014	0.960851
1533.34	0.978754	0.965976	0.975915	0.957457	0.968815	0.907762	0.213462	0.956037	0.964556	0.957457	0.967396
1533.34	0.978215	0.958319	0.983899	0.962582	0.973951	0.897211	0.161073	0.966846	0.956898	0.962582	0.969688
1533.34	0.969139	0.973406	0.973406	0.969139	0.971984	0.902286	0.117123	0.960605	0.964872	0.962027	0.966294
1533.34	0.979978	0.964318	0.975707	0.96147	0.965742	0.900252	0.0930264	0.957199	0.968589	0.958623	0.965742
1533.34	0.980862	0.958062	0.980862	0.968037	0.970887	0.892514	0.0802855	0.965187	0.962337	0.965187	0.965187
1533.34	0.967484	0.963204	0.976041	0.971762	0.977467	0.901876	0.086063	0.960352	0.963204	0.967484	0.96891
1533.34	0.975493	0.966928	0.974066	0.95979	0.965501	0.898406	0.116119	0.949798	0.966928	0.958363	0.962646
1533.34	0.973515	0.960656	0.982088	0.959227	0.969229	0.884928	0.154802	0.964942	0.963514	0.960656	0.964942
1533.35	0.974393	0.964383	0.971533	0.962952	0.971533	0.888587	0.209286	0.957232	0.962952	0.964383	0.968673
1533.35	0.978135	0.968115	0.975272	0.96239	0.965253	0.889388	0.272456	0.956664	0.965253	0.959527	0.963821
1533.35	0.973287	0.957527	0.981883	0.960392	0.973287	0.878729	0.327144	0.967556	0.968989	0.956094	0.961825
1533.35	0.974165	0.966995	0.974165	0.968429	0.972731	0.87522	0.391968	0.965561	0.958391	0.959825	0.968429
1533.35	0.983655	0.964997	0.972173	0.966432	0.963562	0.880316	0.451168	0.95782	0.969302	0.966432	0.964997
1533.35	0.968741	0.958685	0.980233	0.960121	0.971614	0.868181	0.500419	0.962994	0.965867	0.960121	0.960121
1533.35	0.972491	0.963863	0.971053	0.965301	0.971053	0.861775	0.558385	0.966739	0.960987	0.956674	0.968177
1533.35	0.977686	0.966172	0.96905	0.961855	0.957537	0.858235	0.602064	0.956098	0.963294	0.963294	0.967611
1533.35	0.971366	0.958401	0.978568	0.95552	0.971366	0.851807	0.635737	0.965604	0.971366	0.962723	0.956961
1533.35	0.975126	0.96215	0.972242	0.965033	0.96215	0.845367	0.673797	0.966475	0.959266	0.956383	0.9708
1533.35	0.977448	0.96879	0.970233	0.961575	0.958689	0.843244	0.706152	0.963018	0.963018	0.963018	0.971676
1533.35	0.971109	0.959554	0.982663	0.956665	0.972553	0.835338	0.731344	0.956665	0.969664	0.966776	0.960998
1533.35	0.974876	0.957528	0.974876	0.963311	0.970539	0.817298	0.75658	0.970539	0.961865	0.954637	0.963311
1533.35	0.97865	0.967074	0.975756	0.965627	0.965627	0.819482	0.780414	0.958392	0.961286	0.956945	0.968521
1533.35	0.972291	0.959257	0.976636	0.953463	0.966498	0.811532	0.795601	0.957808	0.963601	0.960705	0.957808
1533.35	0.973168	0.961571	0.974618	0.960122	0.970269	0.797768	0.809365	0.968819	0.968819	0.951424	0.963021
1533.35	0.975497	0.960988	0.971144	0.96534	0.960988	0.779626	0.827506	0.968242	0.960988	0.953733	0.966791
1533.35	0.967663	0.961854	0.979281	0.954593	0.969115	0.77452	0.84713	0.95895	0.960402	0.961854	0.95895
1533.35	0.975803	0.955454	0.975803	0.959814	0.965629	0.76359	0.844987	0.967082	0.967082	0.962721	0.956907
1533.35	0.972318	0.96068	0.973773	0.962135	0.963589	0.733727	0.863206	0.967954	0.959225	0.951951	0.962135
1533.36	0.968826	0.963002	0.973194	0.957177	0.96737	0.718371	0.874177	0.960089	0.963002	0.952809	0.961545
1533.36	0.979901	0.958039	0.974071	0.955124	0.965327	0.705902	0.87205	0.965327	0.971157	0.959497	0.956582
1533.36	0.972031	0.960361	0.967655	0.960361	0.960361	0.677363	0.888882	0.969114	0.960361	0.963279	0.967655
1533.36	0.968526	0.962686	0.977287	0.958306	0.967066	0.645851	0.899903	0.964146	0.956846	0.952466	0.968526
1533.36	0.975244	0.951862	0.976705	0.956246	0.965014	0.625973	0.890484	0.962091	0.965014	0.954784	0.954784
1533.36	0.968808	0.96442	0.970271	0.958569	0.960032	0.591432	0.902987	0.961495	0.968808	0.968808	0.955644
1533.36	0.972608	0.963824	0.977	0.957968	0.966752	0.550971	0.915511	0.963824	0.956504	0.96236	0.960896
1533.36	0.974948	0.952968	0.977879	0.952968	0.967621	0.508972	0.909008	0.95883	0.95883	0.951503	0.957364
1533.36	0.972891	0.953825	0.971425	0.962625	0.959692	0.46543	0.915692	0.964092	0.972891	0.955291	0.953825
1533.36	0.967894	0.960554	0.972298	0.962022	0.960554	0.404194	0.922387	0.967894	0.96349	0.96349	0.964958
1533.36	0.971702	0.959948	0.977579	0.951132	0.964356	0.350194	0.923216	0.958479	0.954071	0.951132	0.965825
1533.36	0.968163	0.949045	0.975516	0.950516	0.96081	0.299037	0.924045	0.956398	0.96081	0.954928	0.956398
1533.36	0.96756	0.963145	0.964617	0.957257	0.955785	0.23454	0.927819	0.969032	0.963145	0.964617	0.96756
1533.36	0.974322	0.964009	0.977268	0.955169	0.965482	0.180241	0.933071	0.965482	0.953696	0.962536	0.966955
1533.36	0.970772	0.956026	0.975196	0.945704	0.96045	0.131741	0.929484	0.957501	0.966348	0.951602	0.958975
1533.36	0.971642	0.964263	0.965739	0.956883	0.953931	0.100866	0.937697	0.959835	0.961311	0.959835	0.962787
1533.36	0.978422	0.962172	0.97399	0.957741	0.96365	0.077321	0.940014	0.972513	0.957741	0.960695	0.966604
1533.36	0.96747	0.95712	0.970427	0.951206	0.958598	0.08774	0.934942	0.964513	0.963034	0.955641	0.960077
1533.36	0.966856	0.960937	0.971295	0.957977	0.956497	0.112976	0.941698	0.953537	0.966856	0.957977	0.957977
1533.36	0.973646	0.961796	0.976608	0.963277	0.961796	0.156032	0.952909	0.964758	0.957352	0.961796	0.964758
1533.37	0.962656	0.955243	0.975998	0.953761	0.959691	0.212506	0.941901	0.968586	0.958208	0.952279	0.958208
1533.37	0.969451	0.959065	0.966484	0.956097	0.951645	0.280953	0.938291	0.956097	0.966484	0.951645	0.960549
1533.37	0.976258	0.962891	0.965862	0.958436	0.953981	0.34358	0.94804	0.968832	0.961406	0.959921	0.962891
1533.37	0.96821	0.951859	0.977129	0.953345	0.960778	0.404833	0.953345	0.969697	0.956318	0.962265	0.954832
1533.37	0.961635	0.960147	0.967586	0.949732	0.955684	0.466194	0.939318	0.961635	0.96461	0.955684	0.95122
1533.37	0.972916	0.959513	0.96696	0.955046	0.952068	0.521707	0.9476	0.963981	0.969937	0.955046	0.962492
1533.37	0.969311	0.951426	0.978254	0.952916	0.960368	0.565395	0.955897	0.973782	0.955897	0.960368	0.96633
1533.37	0.964207	0.949289	0.977633	0.950781	0.959731	0.609161	0.950781	0.959731	0.956748	0.961223	0.959731
1533.37	0.977009	0.956106	0.965064	0.957599	0.94864	0.655989	0.950133	0.959092	0.96805	0.954612	0.954612
1533.37	0.965922	0.965922	0.973394	0.95845	0.956955	0.680483	0.962933	0.968911	0.961439	0.955461	0.962933
1533.37	0.969771	0.951822	0.975754	0.951822	0.959301	0.703524	0.959301	0.968276	0.956309	0.956309	0.962292
1533.37	0.973626	0.955661	0.963146	0.945181	0.946678	0.734091	0.954164	0.957158	0.961649	0.955661	0.957158
1533.37	0.966997	0.961003	0.974489	0.95501	0.953511	0.761713	0.961003	0.956508	0.959505	0.956508	0.961003
1533.37	0.966354	0.954356	0.973853	0.957356	0.957356	0.772886	0.963355	0.964854	0.961855	0.960355	0.963355
1533.37	0.974715	0.955201	0.968711	0.950698	0.952198	0.793084	0.952198	0.970211	0.959704	0.955201	0.955201
1533.37	0.966562	0.95905	0.972572	0.951538	0.948534	0.810312	0.95905	0.960553	0.963558	0.953041	0.96506
1533.37	0.965913	0.955387	0.974935	0.95689	0.953883	0.814036	0.962905	0.962905	0.952379	0.962905	0.958394
1533.37	0.972786	0.95623	0.96526	0.951715	0.95322	0.83131	0.95924	0.969775	0.960745	0.960745	0.957735
1533.37	0.970631	0.957074	0.967618	0.948035	0.943516	0.847107	0.961593	0.964605	0.967618	0.951048	0.967618
1533.37	0.959424	0.954901	0.97601	0.954901	0.94887	0.846346	0.966963	0.959424	0.953393	0.954901	0.966963
1533.38	0.964796	0.949706	0.967814	0.954233	0.951215	0.860672	0.967814	0.964796	0.955742	0.963287	0.957251
1533.38	0.974707	0.959603	0.962624	0.9445	0.94601	0.872002	0.956582	0.967155	0.962624	0.953562	0.953562
1533.38	0.96347	0.96347	0.97254	0.952888	0.93777	0.872768	0.955911	0.96347	0.96347	0.952888	0.964981
1533.38	0.965828	0.950698	0.977932	0.958263	0.94162	0.872021	0.964315	0.959776	0.958263	0.967341	0.962802
1533.38	0.974247	0.95456	0.966675	0.948503	0.951532	0.890957	0.966675	0.966675	0.960617	0.957589	0.95456
1533.38	0.967522	0.962975	0.967522	0.944786	0.938724	0.887191	0.956912	0.958427	0.962975	0.956912	0.966006
1533.38	0.963817	0.957749	0.974436	0.954715	0.939545	0.884933	0.965334	0.9623	0.950164	0.963817	0.963817
1533.38	0.973769	0.952512	0.969214	0.955549	0.944921	0.902408	0.966177	0.973769	0.957068	0.955549	0.957068
1533.38	0.97006	0.954864	0.968541	0.945745	0.942706	0.904715	0.963981	0.967021	0.960942	0.953344	0.965501
1533.38	0.967864	0.958738	0.972427	0.951133	0.934402	0.902462	0.963301	0.958738	0.955696	0.964822	0.96178
1533.38	0.968707	0.950439	0.967184	0.953484	0.938261	0.910859	0.968707	0.965662	0.959573	0.959573	0.953484
1533.38	0.963454	0.960408	0.971073	0.952789	0.939077	0.919269	0.963454	0.971073	0.964978	0.948218	0.964978
1533.38	0.965817	0.962767	0.971917	0.947517	0.935318	0.912443	0.961242	0.959717	0.959717	0.962767	0.964291
1533.38	0.978865	0.951392	0.969707	0.952918	0.930024	0.914761	0.971233	0.959023	0.951392	0.959023	0.949865
1533.38	0.973603	0.955271	0.965964	0.950688	0.93694	0.926247	0.97513	0.965964	0.961382	0.952216	0.959854
1533.38	0.965271	0.960685	0.971387	0.945396	0.933164	0.919404	0.962213	0.960685	0.963743	0.960685	0.963743
1533.38	0.966106	0.956924	0.964576	0.950803	0.921729	0.920199	0.964576	0.964576	0.955394	0.963045	0.952333
1533.38	0.971534	0.947029	0.962345	0.953155	0.925587	0.927119	0.971534	0.971534	0.953155	0.953155	0.95775
1533.38	0.96624	0.950911	0.975437	0.946312	0.935582	0.935582	0.96624	0.964707	0.960108	0.960108	0.963174
1533.38	0.968606	0.964003	0.968606	0.939456	0.928717	0.924114	0.960935	0.959401	0.960935	0.964003	0.960935
1533.38	0.974045	0.955619	0.961761	0.94487	0.923373	0.935657	0.966367	0.969438	0.955619	0.955619	0.95869
1533.39	0.968734	0.953365	0.971807	0.954902	0.925702	0.93646	0.976418	0.968734	0.967197	0.959513	0.96566
1533.39	0.968026	0.958797	0.969564	0.946491	0.924958	0.93111	0.964949	0.952644	0.963411	0.968026	0.961873
1533.39	0.976551	0.958078	0.964236	0.945762	0.908815	0.938065	0.968854	0.962696	0.959617	0.956538	0.956538
1533.39	0.968141	0.952734	0.969682	0.954274	0.915755	0.937325	0.972764	0.971223	0.96506	0.952734	0.9666
1533.39	0.964341	0.95663	0.972052	0.952004	0.916536	0.933499	0.967425	0.967425	0.970509	0.964341	0.965883
1533.39	0.974423	0.963619	0.966706	0.942011	0.906513	0.938924	0.963619	0.962076	0.963619	0.951272	0.958989
1533.39	0.975252	0.95517	0.975252	0.948991	0.908828	0.941268	0.973707	0.970618	0.959805	0.956715	0.959805
1533.39	0.962165	0.951343	0.969896	0.951343	0.912692	0.943613	0.971442	0.966804	0.965258	0.96835	0.969896
1533.39	0.964529	0.958339	0.964529	0.945961	0.905729	0.942866	0.958339	0.959886	0.966076	0.959886	0.961434
1533.39	0.977734	0.95915	0.973088	0.939018	0.89101	0.945212	0.966894	0.965345	0.956053	0.956053	0.962248
1533.39	0.966161	0.955311	0.973911	0.944461	0.891762	0.938261	0.977011	0.964611	0.967711	0.961511	0.967711
1533.39	0.963873	0.953014	0.95922	0.948361	0.900271	0.945258	0.97163	0.962322	0.966976	0.95922	0.960771
1533.39	0.975553	0.964685	0.964685	0.942949	0.882398	0.950712	0.964685	0.966238	0.960028	0.953817	0.958475
1533.39	0.96705	0.954619	0.973266	0.943742	0.878479	0.943742	0.970158	0.970158	0.957727	0.96705	0.96705
1533.39	0.966306	0.953865	0.953865	0.95231	0.885436	0.942979	0.974082	0.972527	0.970972	0.966306	0.961641
1533.39	0.978011	0.957777	0.967116	0.946881	0.876839	0.951551	0.965559	0.964003	0.959334	0.959334	0.959334
1533.39	0.97104	0.966367	0.969482	0.939884	0.868226	0.946115	0.972598	0.972598	0.961693	0.964809	0.969482
1533.39	0.965614	0.948464	0.962496	0.942228	0.864273	0.93911	0.974969	0.971851	0.968733	0.957819	0.970292
1533.39	0.974221	0.955496	0.966419	0.950815	0.858751	0.953936	0.966419	0.964859	0.96954	0.958617	0.963298
1533.39	0.979716	0.957853	0.976593	0.935989	0.848534	0.951606	0.967222	0.971907	0.960976	0.965661	0.967222
1533.4	0.968025	0.958648	0.961773	0.941454	0.835171	0.947707	0.971151	0.964899	0.964899	0.961773	0.961773
1533.4	0.968827	0.950056	0.964134	0.946927	0.83117	0.948492	0.976649	0.964134	0.970391	0.956313	0.959442
1533.4	0.972759	0.960235	0.974325	0.94771	0.825595	0.950841	0.969628	0.963366	0.966497	0.963366	0.960235
1533.4	0.971995	0.961027	0.965728	0.937524	0.809041	0.942225	0.970428	0.971995	0.961027	0.962594	0.970428
1533.4	0.966523	0.961819	0.961819	0.941432	0.795594	0.952409	0.980636	0.974364	0.964954	0.953977	0.961819
1533.4	0.978303	0.953192	0.968886	0.940637	0.786831	0.954761	0.972025	0.967317	0.968886	0.967317	0.962609
1533.4	0.974393	0.957115	0.969681	0.941408	0.768627	0.94612	0.966539	0.975964	0.961827	0.966539	0.966539
1533.4	0.964187	0.95947	0.96733	0.93589	0.744104	0.953183	0.976763	0.968903	0.961043	0.961043	0.961043
1533.4	0.975987	0.957107	0.972841	0.941374	0.727405	0.960254	0.97756	0.964974	0.971267	0.960254	0.958681
1533.4	0.976782	0.951589	0.975208	0.942141	0.704379	0.946865	0.967335	0.965761	0.968909	0.962611	0.967335
1533.4	0.961818	0.960242	0.96497	0.935028	0.678162	0.950787	0.977576	0.974425	0.95709	0.953939	0.968121
1533.4	0.970484	0.961021	0.975216	0.931055	0.645592	0.959444	0.976793	0.965753	0.968907	0.964176	0.957867
1533.4	0.977583	0.953907	0.964956	0.939701	0.617703	0.949172	0.971269	0.964956	0.968113	0.964956	0.964956
1533.4	0.973634	0.951518	0.964156	0.935721	0.57871	0.951518	0.975213	0.975213	0.957837	0.953098	0.965736
1533.4	0.972837	0.963352	0.968095	0.926989	0.528585	0.96019	0.982323	0.971257	0.966514	0.96177	0.96177
1533.4	0.979949	0.954633	0.967291	0.932482	0.484707	0.95938	0.976784	0.960962	0.968873	0.968873	0.968873
1533.4	0.972817	0.950648	0.96965	0.931646	0.434424	0.955398	0.966483	0.968067	0.9649	0.955398	0.971234
1533.4	0.967256	0.964087	0.970426	0.922883	0.372965	0.960918	0.976765	0.970426	0.964087	0.957748	0.960918
1533.4	0.974373	0.966443	0.971201	0.925205	0.305063	0.961685	0.980717	0.96327	0.969615	0.972787	0.96327
1533.4	0.978323	0.954514	0.965625	0.932292	0.244988	0.952926	0.968799	0.965625	0.973562	0.957688	0.971974
1533.41	0.971158	0.955272	0.971158	0.925089	0.19276	0.958449	0.971158	0.967981	0.963215	0.961626	0.960038
1533.41	0.975107	0.960799	0.971927	0.921053	0.137269	0.959209	0.979877	0.965568	0.970337	0.970337	0.959209
1533.41	0.97906	0.963149	0.966331	0.923372	0.100783	0.950421	0.974287	0.961558	0.972696	0.959967	0.974287
1533.41	0.965501	0.957539	0.968685	0.932062	0.0897157	0.960724	0.973463	0.970278	0.968685	0.960724	0.970278
1533.41	0.972634	0.958292	0.972634	0.918452	0.0945674	0.961479	0.977415	0.971041	0.96626	0.969447	0.963073
1533.41	0.976587	0.959044	0.965423	0.922363	0.120159	0.955854	0.971803	0.962233	0.970208	0.962233	0.965423
1533.41	0.969371	0.96139	0.96139	0.923084	0.168136	0.96139	0.966178	0.967775	0.967775	0.962986	0.970967
1533.41	0.966932	0.954154	0.978114	0.919013	0.228965	0.965335	0.979711	0.979711	0.971724	0.966932	0.96214
1533.41	0.975678	0.958093	0.967685	0.913333	0.289889	0.953298	0.978875	0.966086	0.969284	0.964487	0.970882
1533.41	0.965236	0.960437	0.965236	0.917242	0.360506	0.957237	0.966836	0.970036	0.971635	0.960437	0.970036
1533.41	0.967584	0.957978	0.973988	0.913149	0.426428	0.965983	0.973988	0.973988	0.962781	0.970786	0.965983
1533.41	0.976342	0.95391	0.966728	0.904239	0.486042	0.96032	0.989161	0.973138	0.973138	0.963524	0.968331
1533.41	0.973887	0.964266	0.956248	0.909746	0.539332	0.956248	0.97549	0.972283	0.973887	0.961059	0.969076
1533.41	0.968215	0.961796	0.973029	0.90242	0.597517	0.961796	0.96982	0.973029	0.965006	0.968215	0.963401
1533.41	0.973774	0.954502	0.96735	0.896687	0.646154	0.95932	0.976986	0.980198	0.965744	0.965744	0.964138
1533.41	0.979338	0.958445	0.961659	0.898978	0.680398	0.958445	0.974517	0.968088	0.976124	0.956837	0.969695
1533.41	0.968824	0.965607	0.970433	0.901271	0.711476	0.967216	0.968824	0.97365	0.965607	0.972041	0.968824
1533.41	0.972779	0.96312	0.974388	0.884248	0.747428	0.956682	0.977607	0.975998	0.96312	0.96795	0.956682
1533.41	0.981569	0.952573	0.959016	0.884917	0.775378	0.955794	0.978347	0.962238	0.975125	0.957406	0.971903
1533.41	0.974248	0.958127	0.9678	0.89042	0.787247	0.966188	0.97586	0.969412	0.969412	0.962964	0.972636
1533.42	0.973367	0.963687	0.971754	0.879796	0.812038	0.952394	0.97982	0.978207	0.963687	0.963687	0.963687
1533.42	0.975711	0.953108	0.962795	0.867539	0.830406	0.96118	0.985398	0.969253	0.974096	0.962795	0.966024
1533.42	0.973208	0.958667	0.963514	0.871419	0.845567	0.966745	0.969977	0.961898	0.968361	0.971593	0.966745
1533.42	0.969082	0.965848	0.972316	0.87045	0.855898	0.960998	0.972316	0.972316	0.965848	0.969082	0.967465
1533.42	0.977892	0.960092	0.966565	0.853297	0.866242	0.961711	0.981128	0.97951	0.976273	0.964947	0.976273
1533.42	0.973757	0.955945	0.965661	0.855548	0.879838	0.972138	0.968899	0.968899	0.970519	0.96728	0.973757
1533.42	0.969613	0.953409	0.969613	0.849697	0.878866	0.964752	0.972855	0.969613	0.959891	0.966373	0.969613
1533.42	0.975191	0.960596	0.96384	0.832482	0.890863	0.960596	0.978434	0.980056	0.96384	0.958974	0.965461
1533.42	0.975906	0.951562	0.966168	0.828224	0.904499	0.967791	0.97266	0.967791	0.967791	0.971037	0.971037
1533.42	0.966873	0.953881	0.966873	0.814211	0.905159	0.962001	0.968498	0.974994	0.968498	0.966873	0.960377
1533.42	0.974078	0.962701	0.965952	0.800176	0.910693	0.961076	0.970827	0.980579	0.974078	0.969202	0.972452
1533.42	0.978037	0.956893	0.961772	0.789372	0.916233	0.966652	0.984542	0.974784	0.973157	0.971531	0.973157
1533.42	0.970606	0.954329	0.972233	0.786687	0.931543	0.970606	0.972233	0.972233	0.96735	0.968978	0.965722
1533.42	0.971304	0.958274	0.968047	0.766079	0.925699	0.959903	0.969675	0.97619	0.969675	0.964789	0.968047
1533.42	0.976891	0.958961	0.962221	0.743809	0.926362	0.968741	0.98178	0.970371	0.973631	0.970371	0.976891
1533.42	0.969433	0.958016	0.972696	0.729661	0.933549	0.975957	0.974327	0.966171	0.967802	0.967802	0.967802
1533.42	0.970124	0.953801	0.963594	0.705697	0.935846	0.961962	0.97502	0.976652	0.968491	0.965227	0.966859
1533.42	0.978979	0.959378	0.957744	0.678429	0.938143	0.972445	0.987146	0.974079	0.974079	0.970812	0.970812
1533.42	0.976402	0.96496	0.973133	0.652756	0.942076	0.974767	0.978036	0.969863	0.978036	0.973133	0.969863
1533.42	0.968911	0.955825	0.965639	0.625408	0.952554	0.965639	0.975454	0.972182	0.967275	0.964004	0.965639
1533.43	0.977775	0.951585	0.954859	0.584925	0.945038	0.966317	0.976138	0.979412	0.972864	0.969591	0.976138
1533.43	0.971906	0.962078	0.962078	0.542745	0.945698	0.971906	0.980096	0.971906	0.973544	0.973544	0.970268
1533.43	0.967665	0.966026	0.959469	0.500505	0.952913	0.962748	0.966026	0.969304	0.967665	0.964387	0.969304
1533.43	0.968336	0.955214	0.963415	0.450003	0.955214	0.969976	0.978178	0.974898	0.974898	0.969976	0.974898
1533.43	0.980495	0.959157	0.965722	0.396146	0.952591	0.969005	0.980495	0.972288	0.975571	0.977212	0.973929
1533.43	0.969672	0.964744	0.964744	0.345499	0.956531	0.964744	0.976242	0.968029	0.971314	0.966386	0.968029
1533.43	0.968692	0.962118	0.953899	0.288207	0.95883	0.975267	0.975267	0.976911	0.970336	0.970336	0.978554
1533.43	0.979222	0.95784	0.95784	0.222612	0.959484	0.974288	0.980867	0.979222	0.980867	0.977577	0.980867
1533.43	0.973304	0.956844	0.958491	0.178323	0.956844	0.965074	0.976596	0.97495	0.97495	0.970012	0.96672
1533.43	0.967374	0.96408	0.950904	0.132327	0.960786	0.973962	0.973962	0.980551	0.969021	0.970669	0.978904
1533.43	0.969674	0.958137	0.959786	0.097805	0.96473	0.972971	0.981211	0.981211	0.981211	0.972971	0.977915
1533.43	0.975273	0.955482	0.962079	0.0896245	0.96043	0.967026	0.976922	0.973624	0.971974	0.973624	0.968676
1533.43	0.969323	0.966022	0.95282	0.101236	0.961071	0.974274	0.975924	0.977575	0.974274	0.980876	0.979225
1533.43	0.971619	0.960059	0.956756	0.127727	0.971619	0.976573	0.976573	0.983179	0.979876	0.966665	0.971619
1533.43	0.972263	0.952432	0.967305	0.179041	0.972263	0.964	0.983831	0.97722	0.973916	0.967305	0.972263
1533.43	0.977865	0.961328	0.956368	0.24365	0.961328	0.976211	0.979519	0.969596	0.969596	0.981172	0.977865
1533.43	0.966924	0.965269	0.953686	0.298416	0.973542	0.975197	0.973542	0.980162	0.978507	0.970233	0.971888
1533.43	0.97749	0.950997	0.959276	0.366499	0.975835	0.969211	0.985769	0.97749	0.970867	0.970867	0.975835
1533.43	0.98144	0.956587	0.951616	0.43467	0.969842	0.978126	0.983097	0.979783	0.973156	0.978126	0.98144
1533.43	0.967154	0.96218	0.955548	0.491322	0.967154	0.972128	0.977102	0.987049	0.980417	0.968812	0.973786
1533.44	0.972754	0.956164	0.957823	0.546386	0.974413	0.966118	0.97939	0.972754	0.97939	0.971095	0.972754
1533.44	0.980019	0.955117	0.948477	0.603179	0.978359	0.983339	0.988319	0.973378	0.970058	0.984999	0.981679
1533.44	0.977322	0.964033	0.950744	0.636787	0.972339	0.967355	0.980644	0.982305	0.982305	0.965694	0.974
1533.44	0.969632	0.964645	0.961321	0.675423	0.969632	0.971294	0.972956	0.979605	0.982929	0.979605	0.977943
1533.44	0.975235	0.955276	0.956939	0.719094	0.980225	0.978561	0.986877	0.971909	0.971909	0.985214	0.985214
1533.44	0.982506	0.954213	0.94922	0.744511	0.97252	0.964198	0.979177	0.987498	0.977513	0.969191	0.970855
1533.44	0.976459	0.966467	0.963137	0.759965	0.976459	0.976459	0.978125	0.97979	0.981456	0.978125	0.976459
1533.44	0.9804	0.957071	0.957071	0.7921	0.983733	0.975401	0.985399	0.972068	0.963737	0.977067	0.985399
1533.44	0.982676	0.952662	0.945992	0.815934	0.974339	0.971004	0.987678	0.981008	0.981008	0.966001	0.971004
1533.44	0.974939	0.966597	0.953249	0.818106	0.974939	0.979945	0.978276	0.981613	0.981613	0.983282	0.973271
1533.44	0.973868	0.962182	0.950495	0.840311	0.983885	0.980546	0.985554	0.972199	0.970529	0.975538	0.985554
1533.44	0.982815	0.956087	0.942723	0.86254	0.979473	0.972792	0.991167	0.982815	0.977803	0.972792	0.972792
1533.44	0.978397	0.958339	0.949981	0.861392	0.968368	0.983411	0.976725	0.986754	0.985083	0.98174	0.976725
1533.44	0.970625	0.96059	0.945538	0.870275	0.978988	0.975642	0.978988	0.972297	0.97397	0.968952	0.977315
1533.44	0.981249	0.954473	0.939411	0.889206	0.984596	0.977902	0.987943	0.981249	0.977902	0.976228	0.972881
1533.44	0.981835	0.958392	0.951694	0.886388	0.971788	0.988533	0.985184	0.988533	0.988533	0.980161	0.978486
1533.44	0.972365	0.962312	0.948908	0.896968	0.977392	0.979068	0.977392	0.975717	0.975717	0.972365	0.982418
1533.44	0.974616	0.956175	0.93941	0.907557	0.994734	0.974616	0.994734	0.979646	0.977969	0.982999	0.976293
1533.44	0.985254	0.946672	0.946672	0.913122	0.980222	0.978544	0.988609	0.985254	0.981899	0.973511	0.985254
1533.44	0.97408	0.960653	0.945546	0.918691	0.97408	0.972401	0.977437	0.972401	0.975758	0.977437	0.979115
1533.45	0.971287	0.957852	0.93266	0.925942	0.988081	0.978005	0.983043	0.983043	0.984722	0.983043	0.974646
1533.45	0.981931	0.955044	0.93992	0.924796	0.985291	0.98025	0.992013	0.985291	0.992013	0.971848	0.988652
1533.45	0.982494	0.957273	0.942141	0.930372	0.975769	0.970725	0.984175	0.979131	0.987538	0.97745	0.979131
1533.45	0.966231	0.959502	0.925855	0.946043	0.984737	0.984737	0.97969	0.983055	0.978008	0.984737	0.976325
1533.45	0.976879	0.954996	0.934797	0.934797	0.980246	0.973513	0.992029	0.986979	0.988662	0.983613	0.988662
1533.45	0.984167	0.953851	0.943746	0.940377	0.975746	0.970693	0.984167	0.980799	0.982483	0.972378	0.985851
1533.45	0.971237	0.961126	0.927422	0.94596	0.988089	0.979663	0.981348	0.983033	0.974608	0.983033	0.974608
1533.45	0.978523	0.956603	0.924567	0.946487	0.983581	0.976836	0.986953	0.988639	0.981895	0.973465	0.988639
1533.45	0.982439	0.948697	0.93014	0.945324	0.982439	0.9875	0.989186	0.974003	0.984125	0.980751	0.977377
1533.45	0.981291	0.957659	0.920524	0.954283	0.988043	0.984667	0.986355	0.979603	0.974539	0.982979	0.977915
1533.45	0.978449	0.954805	0.919338	0.953116	0.986894	0.968316	0.988583	0.985205	0.976761	0.968316	0.985205
1533.45	0.98236	0.950254	0.921527	0.950254	0.98405	0.98912	0.98743	0.980671	0.980671	0.978981	0.973911
1533.45	0.977818	0.954148	0.91188	0.960911	0.984581	0.974437	0.986272	0.984581	0.98289	0.9812	0.972746
1533.45	0.976651	0.96481	0.912369	0.961426	0.991875	0.978343	0.995259	0.986801	0.990184	0.971576	0.983417
1533.45	0.985634	0.95009	0.914547	0.951783	0.975478	0.987326	0.990711	0.983941	0.985634	0.978863	0.980556
1533.45	0.986155	0.9489	0.906564	0.962447	0.986155	0.975994	0.986155	0.984461	0.972607	0.975994	0.982768
1533.45	0.974813	0.959564	0.903651	0.961258	0.986673	0.978202	0.983284	0.991756	0.988367	0.976507	0.988367
1533.45	0.977017	0.949894	0.905818	0.963455	0.982102	0.983797	0.990578	0.978712	0.985492	0.992273	0.977017
1533.45	0.980915	0.948689	0.892719	0.977523	0.984307	0.972435	0.982611	0.977523	0.979219	0.977523	0.975827
1533.45	0.971238	0.952572	0.888087	0.971238	0.994995	0.983116	0.989904	0.984814	0.988208	0.976329	0.993298
1533.46	0.978525	0.951361	0.885145	0.963245	0.992108	0.981921	0.992108	0.981921	0.988713	0.985317	0.981921
1533.46	0.979022	0.948446	0.877101	0.975624	0.984118	0.975624	0.979022	0.984118	0.977323	0.982419	0.980721
1533.46	0.979515	0.948923	0.863946	0.972717	0.99651	0.988012	0.988012	0.99651	0.986313	0.981215	0.989712
1533.46	0.971503	0.951098	0.867779	0.968102	0.988506	0.985105	0.991907	0.985105	0.988506	0.990207	0.980004
1533.46	0.975387	0.944765	0.859704	0.973686	0.980491	0.982192	0.985594	0.983893	0.980491	0.982192	0.97879
1533.46	0.975868	0.950337	0.84651	0.972463	0.989484	0.98608	0.991186	0.992888	0.991186	0.977569	0.987782
1533.46	0.97975	0.950801	0.841815	0.96783	0.983156	0.97975	0.989968	0.984859	0.988265	0.983156	0.976345
1533.46	0.985337	0.942744	0.838816	0.980226	0.985337	0.980226	0.983633	0.981929	0.980226	0.978522	0.978522
1533.46	0.977288	0.946606	0.817061	0.972175	0.999447	0.98922	0.987515	0.985811	0.992629	0.978993	0.990925
1533.46	0.972639	0.95388	0.805514	0.970933	0.989693	0.97946	0.999925	0.986282	0.991398	0.982871	0.981166
1533.46	0.986749	0.944095	0.804189	0.979924	0.981631	0.986749	0.986749	0.979924	0.981631	0.978218	0.988455
1533.46	0.976971	0.939418	0.772135	0.976971	0.995748	0.980385	0.990627	0.990627	0.98892	0.985506	0.987213
1533.46	0.975719	0.944979	0.76054	0.984258	0.992796	0.980842	0.996212	0.985966	0.991089	0.987673	0.984258
1533.46	0.983004	0.94029	0.743807	0.98813	0.984713	0.98813	0.983004	0.981295	0.986422	0.977879	0.991547
1533.46	0.976618	0.940721	0.718507	0.978327	0.988583	0.983455	0.985164	0.990292	0.995421	0.986874	0.988583
1533.46	0.980482	0.94286	0.701733	0.980482	0.990742	0.985612	0.992453	0.985612	0.983902	0.987323	0.983902
1533.46	0.979213	0.936441	0.681519	0.987768	0.982635	0.980924	0.986057	0.989479	0.991189	0.984346	0.991189
1533.46	0.977939	0.93686	0.642456	0.981363	0.989921	0.993344	0.988209	0.995056	0.991632	0.986497	0.991632
1533.46	0.97666	0.93385	0.60678	0.985222	0.988647	0.985222	0.992072	0.986935	0.988647	0.98351	0.986935
1533.46	0.980516	0.941113	0.576209	0.982229	0.987368	0.994221	0.983942	0.985655	0.983942	0.987368	0.992508
1533.47	0.975801	0.926097	0.526757	0.982656	0.996368	0.987798	0.991226	0.994654	0.986084	0.991226	0.996368
1533.47	0.977937	0.931641	0.475544	0.991654	0.989939	0.984795	0.993368	0.989939	0.995083	0.988224	0.993368
1533.47	0.983501	0.928609	0.427717	0.981786	0.993793	0.992078	0.990362	0.986932	0.988647	0.98007	0.993793
1533.47	0.982201	0.922137	0.367835	0.978769	0.99593	0.98735	0.994214	0.990782	0.997646	0.980485	0.994214
1533.47	0.977463	0.91394	0.302749	0.982614	0.991198	0.977463	0.996348	0.989481	0.994631	0.998065	0.98433
1533.47	0.979587	0.921191	0.246196	0.995044	0.99161	0.996762	0.988175	0.993327	0.989892	0.986457	1.0002
1533.47	0.981708	0.918133	0.189596	0.985145	1.00233	0.992018	0.997173	0.993736	0.995454	0.986863	0.995454
1533.47	0.97867	0.911632	0.14498	0.99586	0.988984	0.985546	1.00102	0.987265	0.997579	0.99586	0.992422
1533.47	0.979066	0.912	0.112365	0.992823	0.989384	1.00142	0.992823	0.985944	0.984225	0.992823	0.999701
1533.47	0.981178	0.915805	0.0952071	0.986338	0.99666	0.991499	0.99322	1.00182	0.99494	0.982898	0.998381
1533.47	0.981566	0.90412	0.102129	0.991892	0.995334	0.991892	0.991892	0.991892	0.997055	0.990171	0.985008
1533.47	0.98195	0.902753	0.129716	0.994002	0.999167	0.995724	0.99228	0.995724	0.990559	0.997445	0.994002
1533.47	0.980608	0.903103	0.172825	0.980608	0.99611	0.990943	0.990943	0.99611	1.00128	0.987498	0.994387
1533.47	0.974093	0.886219	0.224582	0.991323	0.987877	0.993046	0.998214	0.993046	0.999938	0.991323	0.989599
1533.47	0.981357	0.884831	0.295337	0.995146	0.988252	1.00549	0.995146	0.984804	0.989975	0.993422	0.995146
1533.47	0.988623	0.888612	0.36787	0.990347	1.00414	0.993795	0.998968	0.993795	0.998968	0.988623	0.990347
1533.47	0.97864	0.875143	0.428379	0.999339	0.99244	0.99589	0.997614	0.994164	0.997614	0.98899	0.98554
1533.47	0.978999	0.865111	0.495834	0.996256	0.997981	1.00661	0.992804	0.984176	0.991078	0.999706	1.00316
1533.47	0.991438	0.865425	0.556432	0.993165	1.00697	0.993165	0.996617	0.996617	1.00352	0.989712	1.00007
1533.47	0.972799	0.850194	0.60153	0.998702	0.993521	0.998702	1.00043	0.993521	1.00043	0.995248	0.996975
1533.48	0.973145	0.833221	0.650112	0.995601	0.990419	1.00942	0.992146	0.986964	0.997329	1.00424	1.00251
1533.48	0.97867	0.838697	0.686629	0.989039	0.997679	0.990766	0.985582	0.997679	1.00805	0.994223	0.994223
1533.48	0.980738	0.825159	0.728355	1.00667	0.994567	0.996296	1.00148	0.998025	0.998025	0.99111	0.996296
1533.48	0.974157	0.799503	0.747625	0.996637	0.993178	1.00874	0.993178	0.994908	0.998366	1.00355	1.00874
1533.48	0.983136	0.791125	0.782475	0.998704	1.00216	0.998704	0.996974	0.998704	1.01081	0.998704	1.00043
1533.48	0.976542	0.777545	0.803502	1.00769	0.992116	0.997307	1.00596	0.997307	0.992116	0.997307	1.00077
1533.48	0.973402	0.751837	0.821077	0.997636	0.994174	1.0011	0.995905	0.992443	0.995905	1.01148	1.00975
1533.48	0.982377	0.73823	0.840391	1.00142	1.00835	0.994498	0.992767	1.00316	1.01008	0.99623	0.99623
1533.48	0.986157	0.710754	0.861446	1.00694	1.00001	1.00175	1.00521	1.00521	1.00521	0.993086	0.99655
1533.48	0.974342	0.686722	0.865185	0.993401	1.0038	1.00553	0.998599	0.995133	0.995133	1.00206	1.009
1533.48	0.988513	0.654007	0.879322	1.00411	1.00584	1.00238	0.995445	1.00758	1.00238	1.01104	0.991979
1533.48	0.98535	0.621268	0.898664	1.00789	0.994019	1.00095	1.00962	1.00095	0.997487	0.995752	1.00269
1533.48	0.976979	0.585038	0.898938	0.999524	1.00126	1.00646	1.00126	0.987385	1.00299	1.00126	1.01166
1533.48	0.982477	0.534905	0.909617	0.999825	1.01197	0.99462	0.99809	1.01023	1.00156	1.00676	0.996355
1533.48	0.986239	0.491681	0.925503	1.00533	0.998386	1.00186	1.01053	1.00533	1.00012	1.00186	1.00186
1533.48	0.976111	0.438015	0.929245	0.996941	1.00562	1.00562	1.00041	0.99347	0.996941	1.00215	1.00562
1533.48	0.988546	0.380843	0.929512	1.00591	1.00765	1.00417	1.00244	1.00417	1.00938	1.00765	1.00417
1533.48	0.985352	0.323637	0.945407	1.00272	0.999247	1.0114	1.00967	1.00098	0.99751	1.00098	0.99751
1533.48	0.971729	0.26466	0.949145	0.999526	1.00474	1.00821	0.997788	0.996051	1.003	1.003	1.00647
1533.48	0.985898	0.210862	0.947668	1.00154	1.00675	1.00675	0.9998	1.00328	1.01023	1.01196	0.9998
1533.49	0.989641	0.16225	0.958354	1.00529	0.993118	1.01224	1.00876	1.00702	1.00181	1.00355	1.00702
1533.49	0.974257	0.127519	0.965563	0.998598	1.00903	1.00729	1.00903	1.00208	1.00381	1.00555	1.00729
1533.49	0.976251	0.108422	0.95712	1.00582	1.01277	1.00582	1.00408	1.0006	1.01103	1.01103	0.998859
1533.49	0.981721	0.10671	0.967804	1.00781	0.999116	1.01303	1.00607	1.00607	1.00607	1.00086	1.0026
1533.49	0.973269	0.129358	0.975009	1.00285	1.00633	1.00459	1.00459	0.994149	1.01155	1.00111	1.00285
1533.49	0.978732	0.164199	0.959587	1.0118	1.00832	1.00484	1.0031	1.00136	1.01006	1.00658	1.00136
1533.49	0.977231	0.219947	0.972008	1.00508	1.00334	1.00857	1.0016	1.00508	1.00334	1.00683	1.01205
1533.49	0.977465	0.282686	0.984431	1.00707	1.00358	1.00533	1.00881	1.00184	1.00881	1.00358	1.00707
1533.49	0.977695	0.343713	0.974212	1.01079	1.01079	1.00905	1.00034	1.00905	1.00905	1.01079	1.01079
1533.49	0.977922	0.416961	0.977922	1.00754	1.00231	1.01799	1.00754	1.00928	1.0058	1.0058	1.01102
1533.49	0.971173	0.478044	0.985114	1.00951	1.00777	1.01125	1.00951	1.00602	1.00777	1.00428	1.00602
1533.49	0.973132	0.535666	0.985333	1.0167	1.0045	1.00799	1.0045	1.00973	1.00799	1.00799	1.00799
1533.49	0.975088	0.589824	0.985548	1.00647	1.00298	1.00821	1.00298	1.00821	1.00472	1.00821	1.00995
1533.49	0.973553	0.637029	0.984014	1.01017	1.00843	1.00668	1.00494	1.00319	1.00843	1.00668	1.00494
1533.49	0.970268	0.67553	0.99294	1.00864	1.00689	1.00864	0.999916	1.00864	1.01387	1.0034	1.00864
1533.49	0.982677	0.727999	0.986166	1.01233	1.00361	1.00884	1.00884	1.00884	1.01059	1.0071	1.0071
1533.49	0.975895	0.752571	0.993342	1.01079	1.01428	1.00556	1.0073	1.00381	1.01602	1.01602	1.00381
1533.49	0.974342	0.77366	0.998773	1.01273	1.01099	1.01797	1.00401	1.00924	1.01099	1.01448	1.00575
1533.49	0.978019	0.80697	0.990237	1.00769	1.01467	1.01118	1.01293	1.00769	1.0042	1.01118	1.01118
1533.49	0.971219	0.821087	0.995659	1.01137	1.00962	1.00613	1.01137	1.00439	1.01312	1.00613	1.00962
1533.5	0.973142	0.829967	1.00108	1.00981	1.00632	1.01854	1.00632	1.01679	1.00806	1.0133	1.01156
1533.5	0.975062	0.86155	0.997765	1.01174	1.01348	1.00126	1.01348	1.00824	1.00999	1.01872	1.01348
1533.5	0.973485	0.865193	0.994445	1.01016	1.01191	1.01715	1.0154	1.00842	1.0189	0.999685	1.00492
1533.5	0.968409	0.872327	1.00335	1.01208	1.00684	1.01383	1.01034	1.01208	1.00859	1.00859	1.01383
1533.5	0.970316	0.896932	1.00002	1.01225	1.014	1.00526	1.01225	1.0105	1.00701	1.014	1.00526
1533.5	0.972219	0.904066	0.996684	1.0194	1.00892	1.01066	1.01416	1.00193	1.01765	1.00367	1.01241
1533.5	0.965379	0.911198	1.00558	1.00558	1.01082	1.00733	1.00733	1.01257	1.00733	1.01082	1.01956
1533.5	0.969022	0.923572	1.00223	1.01447	1.01447	1.00398	1.01272	1.00223	1.01097	1.01272	1.01097
1533.5	0.963919	0.927204	0.997137	1.01812	1.01112	1.01462	1.01112	1.01287	1.01112	1.00588	1.01112
1533.5	0.965805	0.939576	1.00602	1.00427	1.01127	1.00427	1.00777	1.02001	1.00078	1.00602	1.01651
1533.5	0.965938	0.955445	1.00091	1.0184	1.01316	1.01316	1.01141	1.00791	1.01316	1.01141	1.00266
1533.5	0.962569	0.948576	0.99755	1.01154	1.00979	1.01679	1.01329	1.00979	1.01154	1.00804	1.01154
1533.5	0.959195	0.953946	1.00118	1.00817	1.01167	1.00293	1.00467	1.01692	1.00992	1.01167	1.01342
1533.5	0.964562	0.955815	1.0083	1.0153	1.0153	1.01005	1.02055	1.0013	1.0118	1.01005	1.00305
1533.5	0.95243	0.959429	1.00667	1.00142	1.00842	1.02067	1.01017	1.01192	1.01367	1.00842	1.01192
1533.5	0.95079	0.964789	1.00854	1.00854	1.02254	1.01204	1.00854	1.00854	1.00854	1.01204	1.01029
1533.5	0.957896	0.963146	1.00865	1.0174	1.0104	1.01565	1.02265	1.00165	1.0244	1.01565	1.01215
1533.5	0.943995	0.963248	1.00701	1.00876	1.01051	1.01751	1.01051	1.01401	1.01751	1.00701	1.01751
1533.5	0.944092	0.9791	1.00711	1.01936	1.01936	1.00361	1.00536	1.01411	1.01411	1.01061	1.00886
1533.51	0.951186	0.979196	1.01596	1.01421	1.00195	1.01596	1.01771	1.00896	1.01071	1.00896	1.01246
1533.51	0.933766	0.974034	1.0073	1.00555	1.02131	1.0108	1.0108	1.01255	1.01255	1.0073	1.02481
1533.51	0.93735	0.989879	1.00564	1.01264	1.01264	1.01089	1.00564	1.00564	1.01264	1.01264	1.00739
1533.51	0.935678	0.986459	1.01448	1.02148	1.00747	1.01973	1.01448	1.01623	1.01623	1.01097	1.01097
1533.51	0.930499	0.979532	1.0093	1.01806	1.01456	1.0093	1.01281	1.02331	1.0093	1.00405	1.01281
1533.51	0.935822	0.986611	0.995368	1.01288	1.00763	1.02164	1.01288	1.01113	1.01463	1.01288	1.00763
1533.51	0.923627	0.990183	1.01295	1.01821	1.0077	1.01821	1.0147	1.01295	1.01821	1.01821	1.01646
1533.51	0.923688	0.988496	1.01127	1.01127	1.01827	1.00952	1.00776	1.01127	1.00952	1.00776	1.01302
1533.51	0.923744	0.997315	1.00257	1.01834	1.00607	1.01133	1.01834	1.00958	1.02359	1.01308	1.00432
1533.51	0.918541	0.990364	1.00438	1.01314	1.01664	1.01489	1.01839	1.02014	1.0219	1.01839	1.01664
1533.51	0.899318	0.988664	1.01669	1.00969	1.01144	1.00793	1.00093	1.01144	1.00793	1.01144	1.01319
1533.51	0.90812	1.00097	1.00448	1.01849	1.00097	1.01849	1.01499	1.00623	1.01674	1.00623	1.00973
1533.51	0.888887	0.992257	1.01328	1.00978	1.02029	1.01503	1.01153	1.01503	1.01153	1.01854	1.02204
1533.51	0.890672	1.00106	1.02033	1.01682	1.02033	1.01157	1.00982	1.01682	1.01682	1.01332	1.00806
1533.51	0.887198	1.00985	1.01686	1.02036	1.01335	1.01861	1.01861	1.00985	1.01686	1.01335	1.0116
1533.51	0.869702	0.997614	1.00462	1.00988	1.01163	1.01163	1.01163	1.0239	1.01338	1.01689	1.0239
1533.51	0.867971	1.00114	1.01516	1.01516	1.0099	1.0099	1.00465	1.01516	1.00815	1.0099	1.0099
1533.51	0.862731	1.00467	1.01168	1.01518	1.01168	1.02044	1.01693	1.00642	1.02219	1.01343	1.01693
1533.51	0.839964	1.00118	1.01169	1.01344	1.0152	1.0152	1.0187	1.01344	1.0187	1.0187	1.02045
1533.51	0.836469	1.00294	1.01521	1.02047	1.00469	1.0117	1.0082	1.00995	1.0117	1.02047	1.0082
1533.52	0.827712	1.01346	1.01346	1.01697	1.01697	1.01697	1.02398	1.01521	1.02222	1.01171	1.01346
1533.52	0.803181	1.00295	1.00821	1.01171	1.02047	1.02047	1.01346	1.02047	1.02047	1.01522	1.01697
1533.52	0.799674	1.0082	1.00996	1.01697	1.0082	1.01521	1.0047	1.00996	1.01171	1.02047	1.01346
1533.52	0.782144	1.00995	1.01696	1.01345	1.02046	1.02046	1.0117	1.0082	1.01521	1.01345	1.02222
1533.52	0.759355	0.999423	1.01169	1.00994	1.00994	1.01519	1.01344	1.0187	1.01519	1.01519	1.02396
1533.52	0.747077	1.01518	1.00992	1.02043	1.01343	1.01518	1.00992	1.01343	1.01693	1.02219	1.01167
1533.52	0.712016	1.0134	1.02041	1.02392	1.02216	1.01691	1.02216	1.01516	1.02216	1.0099	1.01516
1533.52	0.680458	1.00111	1.01688	1.01338	1.00812	1.01338	1.00987	1.02389	1.01338	1.01688	1.02039
1533.52	0.657659	1.0151	1.00809	1.01685	1.0186	1.0116	1.00984	1.01685	1.01685	1.01685	1.00809
1533.52	0.620842	1.02032	1.02207	1.01857	1.02032	1.02207	1.02207	1.01156	1.01682	1.00806	1.01506
1533.52	0.584025	1.00276	1.02378	1.01502	1.00977	1.01327	1.01327	1.01502	1.01502	1.01327	1.02028
1533.52	0.547209	1.01148	1.01148	1.01673	1.01323	1.01323	1.01498	1.01323	1.01498	1.02199	1.00797
1533.52	0.491122	1.02019	1.00968	1.01668	1.01668	1.0307	1.02194	1.01493	1.02544	1.01143	1.01668
1533.52	0.443799	1.00612	1.02364	1.01488	1.01137	1.01488	1.01663	1.02013	1.01488	1.01137	1.01663
1533.52	0.398229	1.00781	1.01307	1.01482	1.02007	1.01307	1.00956	1.00781	1.02007	1.02708	1.01307
1533.52	0.333397	1.01826	1.01476	1.01476	1.02001	1.02351	1.01651	1.013	1.03052	1.02001	1.01651
1533.52	0.27908	1.01294	1.02169	1.01469	1.00943	1.01819	1.01819	1.01819	1.01644	1.01119	1.01994
1533.52	0.228272	1.01637	1.01987	1.02337	1.01812	1.01287	1.01111	1.00936	1.01637	1.01987	1.01111
1533.52	0.175719	1.02154	1.01279	1.01279	1.01454	1.01979	1.02154	1.01279	1.0268	1.02505	1.02154
1533.52	0.13543	1.01271	1.01271	1.02321	1.01096	1.02847	1.01271	1.02321	1.01446	1.01621	1.01971
1533.53	0.116159	1.01787	1.02138	1.03188	1.01612	1.01787	1.00912	1.01087	1.01612	1.02313	1.00737
1533.53	0.110896	1.01778	1.01428	1.01428	1.01778	1.02829	1.01778	1.01603	1.02304	1.02654	1.02128
1533.53	0.124891	1.00718	1.01419	1.01944	1.00543	1.02644	1.01069	1.02644	1.01944	1.02119	1.02819
1533.53	0.156386	1.01934	1.02459	1.02809	1.01584	1.01234	1.00884	1.01409	1.01934	1.02459	1.01059
1533.53	0.201876	1.02623	1.01573	1.01398	1.01748	1.02098	1.02098	1.01573	1.03149	1.02623	1.01573
1533.53	0.264856	1.01212	1.01212	1.01737	1.01387	1.02437	1.01212	1.02612	1.01912	1.01562	1.02262
1533.53	0.317321	1.02076	1.02251	1.02076	1.02251	1.01376	1.01201	1.01551	1.01376	1.01376	1.01551
1533.53	0.392519	1.02239	1.02239	1.01889	1.01364	1.02589	1.02064	1.01189	1.02764	1.02414	1.01889
1533.53	0.455451	1.01002	1.01177	1.01877	1.01177	1.02927	1.02227	1.01702	1.02052	1.02227	1.02577
1533.53	0.504372	1.02039	1.02389	1.02739	1.01864	1.01514	1.01164	1.02039	1.01864	1.01689	1.02039
1533.53	0.572517	1.029	1.0255	1.02201	1.00801	1.02026	1.01851	1.01501	1.029	1.0255	1.01326
1533.53	0.610913	1.01487	1.00788	1.01837	1.00788	1.03236	1.02362	1.02537	1.02187	1.02712	1.02187
1533.53	0.649295	1.01823	1.01823	1.02522	1.02348	1.01823	1.01473	1.01998	1.01823	1.01124	1.01823
1533.53	0.70165	1.02683	1.02683	1.01459	1.01808	1.02508	1.01808	1.01109	1.02508	1.01983	1.01808
1533.53	0.727766	1.01619	1.01619	1.02143	1.01094	1.03017	1.02667	1.02143	1.01968	1.02667	1.03017
1533.53	0.757367	1.02302	1.01778	1.02826	1.02127	1.02127	1.01254	1.01603	1.01254	1.01778	1.02127
1533.53	0.79045	1.02286	1.02286	1.01238	1.01762	1.01762	1.01762	1.01412	1.0316	1.01762	1.01587
1533.53	0.809541	1.0227	1.02619	1.02095	1.01396	1.02619	1.02444	1.02095	1.02619	1.02794	1.02444
1533.53	0.828622	1.02078	1.01903	1.02602	1.02253	1.02427	1.01205	1.01554	1.01903	1.02078	1.02078
1533.53	0.856427	1.02934	1.0241	1.01013	1.01711	1.02061	1.01013	1.01537	1.0241	1.01886	1.01537
1533.54	0.865009	1.03265	1.02567	1.01694	1.01344	1.03091	1.02217	1.02392	1.02392	1.02043	1.02741
1533.54	0.873584	1.02025	1.01675	1.02898	1.02199	1.02548	1.01326	1.01151	1.02374	1.02723	1.02548
1533.54	0.894371	1.02704	1.01482	1.01831	1.01831	1.02006	1.01308	1.00958	1.0218	1.02006	1.0218
1533.54	0.897693	1.01987	1.0251	1.02161	1.00939	1.03208	1.02336	1.0251	1.02859	1.02161	1.02336
1533.54	0.911481	1.02316	1.01792	1.02665	1.0249	1.03014	1.01792	1.02141	1.02141	1.03537	1.0249
1533.54	0.928747	1.03168	1.01598	1.01598	1.02121	1.02296	1.01249	1.01598	1.02121	1.02121	1.02296
1533.54	0.919839	1.02624	1.0245	1.02275	1.01229	1.02973	1.02624	1.02101	1.03147	1.02275	1.01926
1533.54	0.935345	1.01731	1.01731	1.02254	1.02429	1.02254	1.0208	1.01905	1.02777	1.02603	1.03126
1533.54	0.952584	1.03453	1.01535	1.02058	1.02058	1.0171	1.01187	1.01884	1.02407	1.02233	1.02233
1533.54	0.943664	1.02385	1.02385	1.01862	1.01339	1.02734	1.02385	1.02036	1.02559	1.01688	1.02036
1533.54	0.9574	1.01491	1.02711	1.02885	1.02363	1.02363	1.02363	1.02363	1.02188	1.02711	1.03408
1533.54	0.96764	1.03037	1.0112	1.02514	1.0234	1.02166	1.01469	1.01643	1.02166	1.02514	1.02688
1533.54	0.95871	1.02491	1.02142	1.01968	1.00923	1.02491	1.01794	1.02142	1.03187	1.02142	1.02316
1533.54	0.968937	1.01944	1.02641	1.02467	1.02467	1.03338	1.02467	1.02815	1.02467	1.02815	1.03164
1533.54	0.97219	1.02965	1.01398	1.0192	1.02443	1.02094	1.01572	1.0192	1.02443	1.02965	1.02617
1533.54	0.975438	1.03114	1.0207	1.0207	1.01548	1.01896	1.01548	1.02244	1.02592	1.01722	1.01896
1533.54	0.98042	1.02045	1.02393	1.02915	1.02045	1.03263	1.02741	1.02219	1.03611	1.02045	1.03089
1533.54	0.981915	1.02889	1.02019	1.02193	1.02019	1.02193	1.01845	1.01671	1.01845	1.02715	1.02541
1533.54	0.979926	1.03037	1.01819	1.01472	1.01472	1.03037	1.01646	1.02863	1.02167	1.02167	1.02515
1533.54	0.986629	1.01793	1.02663	1.02837	1.02141	1.03184	1.02315	1.02489	1.03184	1.02489	1.03011
1533.55	0.991586	1.02983	1.0281	1.0194	1.02462	1.0194	1.01766	1.01419	1.02288	1.02983	1.03157
1533.55	0.984368	1.03651	1.01565	1.01044	1.01913	1.02956	1.02087	1.02261	1.02608	1.02782	1.02087
1533.55	0.991052	1.02233	1.0258	1.02754	1.01885	1.02928	1.02754	1.0258	1.02928	1.02233	1.02233
1533.55	0.992516	1.029	1.02205	1.029	1.02205	1.02031	1.02031	1.00989	1.02552	1.03247	1.029
1533.55	0.990502	1.03566	1.01655	1.01829	1.01655	1.0235	1.01134	1.02003	1.02524	1.02871	1.02524
1533.55	1.00411	1.02147	1.01974	1.02494	1.02668	1.03015	1.02494	1.02494	1.03362	1.02147	1.02842
1533.55	0.998613	1.02465	1.02638	1.02812	1.02638	1.02812	1.02291	1.0125	1.01944	1.02812	1.03333
1533.55	0.994851	1.03129	1.01567	1.01914	1.0122	1.02608	1.0122	1.02435	1.02088	1.02955	1.02088
1533.55	1.00843	1.02404	1.02231	1.02578	1.01364	1.03272	1.02231	1.02925	1.02925	1.02404	1.02925
1533.55	0.997724	1.02547	1.0272	1.02894	1.02374	1.0272	1.02547	1.01853	1.03241	1.022	1.03067
1533.55	0.990484	1.03383	1.01996	1.01996	1.01129	1.02342	1.01649	1.02516	1.02342	1.03036	1.01996
1533.55	1.00578	1.03177	1.01444	1.02137	1.01097	1.03004	1.02657	1.02311	1.02657	1.02484	1.02311
1533.55	1.00892	1.02625	1.01932	1.02972	1.02625	1.02452	1.02625	1.01412	1.03318	1.02452	1.02798
1533.55	0.999944	1.03805	1.02246	1.02419	1.01726	1.02246	1.01726	1.019	1.02766	1.03285	1.02592
1533.55	1.00828	1.02906	1.01694	1.01867	1.0152	1.03079	1.02386	1.02906	1.02386	1.02906	1.02559
1533.55	1.01314	1.02699	1.02007	1.02872	1.02872	1.02526	1.02699	1.01833	1.02872	1.02872	1.02872
1533.55	1.00069	1.03357	1.02492	1.03011	1.02319	1.03703	1.01627	1.018	1.02492	1.03357	1.02665
1533.55	1.01247	1.02804	1.01939	1.01939	1.01766	1.03841	1.02285	1.02804	1.02804	1.02804	1.01939
1533.55	1.00694	1.02942	1.02077	1.0225	1.02077	1.02769	1.02942	1.01558	1.02769	1.02596	1.03114
1533.55	1.00486	1.03598	1.0256	1.02733	1.02042	1.02906	1.01869	1.01523	1.02906	1.03598	1.02733
1533.56	1.01315	1.02698	1.02006	1.01834	1.01661	1.03562	1.02006	1.02525	1.03043	1.02698	1.02352
1533.56	1.0128	1.02662	1.0128	1.02143	1.02316	1.02662	1.02662	1.02316	1.03352	1.02662	1.03007
1533.56	1.00553	1.03661	1.0228	1.02625	1.02452	1.02625	1.01416	1.01762	1.03316	1.03834	1.02798
1533.56	1.01725	1.02761	1.02588	1.02415	1.0138	1.03969	1.01207	1.02415	1.02761	1.02415	1.03451
1533.56	1.01516	1.02378	1.01343	1.03241	1.01516	1.02551	1.02551	1.02551	1.03586	1.03241	1.03759
1533.56	1.00443	1.03548	1.01996	1.0303	1.02686	1.02168	1.01823	1.01823	1.02686	1.03548	1.02858
1533.56	1.01096	1.03165	1.02475	1.02475	1.0144	1.03854	1.01613	1.03165	1.0282	1.0282	1.02647
1533.56	1.01747	1.03298	1.02436	1.02781	1.01747	1.0347	1.02436	1.02264	1.03643	1.02781	1.03298
1533.56	1.01019	1.03431	1.01536	1.03087	1.0257	1.0257	1.02742	1.01881	1.03603	1.03431	1.02397
1533.56	1.01497	1.03391	1.0253	1.0253	1.01841	1.03736	1.01841	1.0253	1.02875	1.03736	1.03047
1533.56	1.0163	1.02835	1.0249	1.0163	1.01802	1.03351	1.03007	1.0249	1.0249	1.03007	1.03351
1533.56	1.01074	1.03483	1.02278	1.03483	1.02106	1.0245	1.02278	1.02106	1.03483	1.03483	1.02622
1533.56	1.0155	1.03786	1.0327	1.02926	1.02238	1.03614	1.02066	1.0327	1.03442	1.03614	1.02926
1533.56	1.01681	1.034	1.02541	1.02197	1.01337	1.03916	1.02884	1.02197	1.02884	1.02884	1.03572
1533.56	1.0164	1.03874	1.01812	1.02843	1.02155	1.03015	1.02327	1.02327	1.04218	1.03702	1.02671
1533.56	1.02457	1.03488	1.02457	1.03316	1.0177	1.0366	1.02114	1.02973	1.0366	1.02801	1.02114
1533.56	1.01728	1.0293	1.02758	1.02587	1.02243	1.03274	1.03274	1.02758	1.03102	1.03617	1.03789
1533.56	1.01514	1.03574	1.02029	1.02716	1.02716	1.03231	1.02372	1.02029	1.03574	1.03746	1.03231
1533.56	1.02672	1.03874	1.02158	1.02844	1.01986	1.03874	1.02158	1.02158	1.03187	1.03187	1.02672
1533.56	1.016	1.02972	1.03315	1.02972	1.01943	1.02972	1.028	1.03143	1.03315	1.02972	1.03658
1533.57	1.01042	1.02928	1.01899	1.02414	1.02585	1.02928	1.02242	1.02756	1.03957	1.03957	1.02756
1533.57	1.02883	1.04254	1.01684	1.03055	1.01512	1.04083	1.01855	1.02026	1.03397	1.03912	1.03397
1533.57	1.01468	1.03181	1.03352	1.0301	1.01639	1.03524	1.02839	1.03352	1.02667	1.02325	1.03181
1533.57	1.00739	1.03136	1.03478	1.02793	1.02622	1.02451	1.02622	1.02965	1.03478	1.03649	1.03136
1533.57	1.02748	1.04288	1.02063	1.03261	1.02577	1.03775	1.02234	1.02405	1.03603	1.03432	1.03261
1533.57	1.02188	1.03044	1.02531	1.02873	1.01675	1.03899	1.02531	1.03044	1.02359	1.03386	1.03215
1533.57	1.01629	1.0351	1.02997	1.02484	1.018	1.02826	1.03168	1.02997	1.03168	1.04023	1.02826
1533.57	1.02438	1.04489	1.02267	1.03292	1.02609	1.03463	1.01925	1.02267	1.04147	1.03805	1.03292
1533.57	1.01878	1.03074	1.01878	1.03245	1.02049	1.03928	1.02732	1.03074	1.03757	1.02732	1.04099
1533.57	1.01489	1.03026	1.03026	1.02343	1.0166	1.02855	1.02514	1.02514	1.03026	1.04051	1.02514
1533.57	1.02295	1.03661	1.02637	1.02637	1.03149	1.0349	1.02637	1.02295	1.04173	1.04002	1.03319
1533.57	1.02759	1.04124	1.02588	1.03783	1.02418	1.04124	1.02418	1.031	1.03612	1.02759	1.03783
1533.57	1.01687	1.03733	1.03051	1.03563	1.02199	1.03563	1.0254	1.03051	1.03051	1.03222	1.0254
1533.57	1.02832	1.04025	1.02661	1.0232	1.02491	1.03172	1.01979	1.01979	1.03002	1.04536	1.03002
1533.57	1.0193	1.04145	1.02612	1.03463	1.02271	1.03804	1.02441	1.02782	1.04145	1.02782	1.03634
1533.57	1.02051	1.03243	1.03754	1.03413	1.02221	1.03924	1.02902	1.03924	1.03413	1.03243	1.02562
1533.57	1.03022	1.04043	1.02682	1.02342	1.02682	1.03363	1.01831	1.02852	1.03022	1.04043	1.03192
1533.57	1.01951	1.04162	1.01951	1.03312	1.01951	1.04162	1.02121	1.02461	1.04332	1.03482	1.03652
1533.57	1.0207	1.0326	1.0258	1.0377	1.0207	1.0394	1.036	1.0377	1.0445	1.036	1.0309
1533.57	1.02359	1.03888	1.03888	1.03209	1.02699	1.03718	1.02529	1.02869	1.03549	1.03888	1.02699
1533.58	1.02647	1.04515	1.02987	1.02477	1.02647	1.04515	1.01968	1.02477	1.04176	1.03836	1.03496
1533.58	1.01576	1.03783	1.02425	1.03444	1.01746	1.04293	1.03104	1.03104	1.04462	1.04123	1.03274
1533.58	1.02203	1.03391	1.03391	1.039	1.01864	1.03221	1.02203	1.03391	1.03052	1.04579	1.03221
1533.58	1.02659	1.04525	1.02998	1.02998	1.03507	1.03846	1.01811	1.02829	1.03507	1.03168	1.04016
1533.58	1.01589	1.03793	1.02267	1.03114	1.02267	1.04132	1.03114	1.02776	1.04471	1.03284	1.03623
1533.58	1.02383	1.03569	1.0323	1.03738	1.01705	1.03738	1.02891	1.03738	1.03908	1.04247	1.02552
1533.58	1.03176	1.047	1.03514	1.03006	1.03006	1.03684	1.02498	1.03006	1.03684	1.03345	1.04022
1533.58	1.02106	1.04306	1.02613	1.03798	1.02952	1.03967	1.02444	1.02444	1.04137	1.03798	1.03967
1533.58	1.02559	1.03743	1.02728	1.04419	1.02051	1.04081	1.03066	1.03743	1.03912	1.04081	1.03066
1533.58	1.03011	1.04701	1.03518	1.03518	1.01828	1.03856	1.02504	1.03349	1.03687	1.03349	1.04194
1533.58	1.02448	1.04983	1.02955	1.02955	1.02448	1.04307	1.02955	1.02955	1.04138	1.04138	1.03969
1533.58	1.01886	1.04081	1.02899	1.03912	1.0273	1.04419	1.03912	1.03744	1.04757	1.04419	1.03237
1533.58	1.02843	1.04193	1.03349	1.03856	1.02505	1.03687	1.02843	1.04193	1.04868	1.03518	1.03687
1533.58	1.02786	1.04642	1.0363	1.02955	1.03124	1.04305	1.02618	1.02955	1.0363	1.04136	1.03798
1533.58	1.02561	1.04415	1.02898	1.03741	1.03404	1.04921	1.03572	1.03572	1.04078	1.04584	1.03572
1533.58	1.02672	1.0402	1.03852	1.03852	1.02672	1.04189	1.03009	1.03683	1.04863	1.04189	1.03683
1533.58	1.0312	1.04299	1.03793	1.03793	1.02615	1.04299	1.02109	1.03288	1.04804	1.03962	1.03962
1533.58	1.02557	1.04576	1.02725	1.0323	1.03398	1.04745	1.02725	1.03735	1.0424	1.0424	1.03903
1533.58	1.0334	1.03844	1.03003	1.04181	1.02498	1.04181	1.03508	1.03676	1.04685	1.04181	1.03508
1533.58	1.03449	1.03953	1.03785	1.03785	1.02104	1.03953	1.02944	1.03617	1.04625	1.04121	1.03953
1533.59	1.02213	1.04901	1.03053	1.03389	1.02885	1.04565	1.03053	1.03221	1.04061	1.04901	1.03725
1533.59	1.02658	1.03665	1.02994	1.03833	1.03162	1.05177	1.02658	1.03833	1.03833	1.03833	1.03329
1533.59	1.03269	1.04444	1.03269	1.03941	1.0243	1.03605	1.03102	1.04108	1.05115	1.03605	1.04444
1533.59	1.02706	1.04886	1.03544	1.03377	1.02706	1.04215	1.03209	1.03377	1.04551	1.04719	1.04383
1533.59	1.0231	1.04825	1.03316	1.03484	1.02981	1.04322	1.03316	1.03484	1.04154	1.03651	1.03484
1533.59	1.0292	1.04428	1.03925	1.04595	1.0292	1.04428	1.0359	1.03925	1.04093	1.03925	1.04093
1533.59	1.02859	1.05035	1.03194	1.03696	1.02356	1.03696	1.02859	1.03696	1.05035	1.04366	1.04533
1533.59	1.0263	1.04638	1.02797	1.03467	1.03467	1.04805	1.03299	1.03132	1.04972	1.04638	1.03634
1533.59	1.03237	1.03906	1.03739	1.03739	1.03572	1.04073	1.04073	1.03906	1.04742	1.03404	1.03906
1533.59	1.03008	1.04512	1.0401	1.04512	1.03175	1.04177	1.03342	1.03175	1.05514	1.04679	1.04846
1533.59	1.02611	1.0545	1.02945	1.03446	1.02611	1.04782	1.03279	1.03112	1.05283	1.04281	1.03279
1533.59	1.03049	1.04051	1.0355	1.0355	1.03884	1.04384	1.03884	1.03383	1.04384	1.03884	1.0355
1533.59	1.03987	1.0432	1.0382	1.0432	1.03486	1.04487	1.03319	1.04154	1.05155	1.04988	1.0432
1533.59	1.02922	1.05423	1.03422	1.04756	1.02756	1.05423	1.02756	1.03589	1.0559	1.03923	1.03923
1533.59	1.03025	1.05024	1.03525	1.04025	1.03192	1.04691	1.03692	1.03358	1.04358	1.04358	1.03192
1533.59	1.0346	1.04792	1.0396	1.04626	1.0346	1.04126	1.03793	1.0396	1.04293	1.05126	1.04626
1533.59	1.03396	1.04727	1.0273	1.0456	1.02564	1.04727	1.0273	1.04228	1.05392	1.04394	1.03728
1533.59	1.02665	1.04994	1.02166	1.03663	1.02499	1.04661	1.03331	1.03829	1.05326	1.03829	1.03996
1533.59	1.03099	1.04761	1.03598	1.04096	1.03265	1.04595	1.03764	1.04595	1.04595	1.04927	1.04429
1533.59	1.03864	1.0486	1.03532	1.04694	1.03698	1.04362	1.03698	1.04362	1.05193	1.05193	1.03864
1533.6	1.0247	1.05291	1.033	1.03798	1.03134	1.04959	1.02802	1.033	1.05125	1.04627	1.03964
1533.6	1.02404	1.04063	1.03399	1.03399	1.02902	1.04726	1.03399	1.0456	1.05058	1.05224	1.04726
1533.6	1.03664	1.0499	1.03996	1.04824	1.03333	1.04824	1.03664	1.04493	1.05322	1.03664	1.03996
1533.6	1.02934	1.05419	1.03597	1.04591	1.03928	1.05088	1.03266	1.03431	1.05916	1.04591	1.03597
1533.6	1.02702	1.03861	1.03364	1.04192	1.0353	1.04026	1.03364	1.03695	1.04688	1.05185	1.04854
1533.6	1.03131	1.04289	1.03958	1.04455	1.04124	1.04785	1.04289	1.04455	1.04455	1.0462	1.04951
1533.6	1.03063	1.04717	1.03063	1.04551	1.03725	1.05213	1.03063	1.04221	1.05543	1.05213	1.04055
1533.6	1.0283	1.04813	1.03987	1.04317	1.02995	1.03821	1.03491	1.04152	1.04978	1.04813	1.04978
1533.6	1.03257	1.03753	1.04248	1.04413	1.03587	1.04743	1.03918	1.04578	1.04083	1.04248	1.04578
1533.6	1.03684	1.04674	1.03189	1.05004	1.04014	1.05334	1.03684	1.04179	1.04839	1.04839	1.04179
1533.6	1.0246	1.05263	1.0312	1.03779	1.02955	1.04274	1.03614	1.03944	1.05593	1.04604	1.04439

## Sheet: Fig2c
Delay	Normalized counts	Delay	Normalized counts
us		us
	waveguide		cavity
100	0.995046	2	1.02901
200	0.930589	3	0.960058
300	0.960132	4	0.883905
400	0.856062	5	0.830485
500	0.835247	6	0.737283
600	0.778177	7	0.687651
700	0.834576	8	0.620591
800	0.773477	9	0.589903
900	0.740577	10	0.528147
1000	0.671421	11	0.516402
1100	0.711706	12	0.444796
1200	0.629121	13	0.431157
1300	0.585479	14	0.43343
1400	0.600922	15	0.408046
1500	0.542508	16	0.355383
1600	0.546537	17	0.328104
1700	0.52438	18	0.32962
1800	0.545865	19	0.307646
1900	0.52908	20	0.302341
2000	0.498866	21	0.227704
2100	0.496851	22	0.270137
2200	0.436424	23	0.225052
2300	0.423667	24	0.196258
2400	0.37331	25	0.203457
2500	0.369281	26	0.186786
2600	0.374653	27	0.211792
2700	0.37801	28	0.173526
2800	0.355853	29	0.17201
2900	0.343096	30	0.143595
3000	0.334368	31	0.100783
3100	0.310868	32	0.106087
3200	0.27864	33	0.112528
3300	0.277968	34	0.112149
3400	0.239697	35	0.0704734
3500	0.262526	36	0.0757776
3600	0.242383	37	0.0871437
3700	0.22694	38	0.125409
3800	0.221569	39	0.103056
3900	0.206126	40	0.101541
4000	0.239697	41	0.083355
4100	0.192698	42	0.0935845
4200	0.192698	43	0.100025
4300	0.187998	44	0.0598651
4400	0.206126	45	0.0784297
4500	0.188669	46	0.0697157
4600	0.142341	47	0.0519089
4700	0.150398	48	0.0227359
4800	0.166512	49	0.0227359
4900	0.145027	50	0.0269035
5000	0.121527	51	0.05153
5100	0.143684	52	0.0363752
5200	0.11347	53	-0.00454264
5300	0.116156	54	0.0329654
5400	0.101385	55	0.0128853
5500	0.159798	56	0.0121276
5600	0.0805705	57	0.0291767
5700	0.103399	58	0.00985439
5800	0.0684849	59	-0.0106045
5900	0.0859419	60	0.0128853
6000	0.0798991	61	0.0185684
6100	0.084599	62	-0.00302716
6200	0.0805705	63	0.0261458
6300	0.071842	64	-0.038262
6400	0.0476709	65	0.00833891
		66	0.0178106
		67	0.00265587
		68	-0.00113282
		69	0.0231148
		70	0.0212205
		71	0.0420583
		72	0.00568683
		73	-0.020834
		74	-0.0280325
		75	-0.0492492
		76	-0.0318212

## Sheet: Fig3a
Wavelength	Fluorescence intensity
nm	a.u.
1531.3	0.636036
1531.4	0.706103
1531.5	0.852806
1531.6	0.965276
1531.7	0.992559
1531.8	1.03894
1531.9	0.959703
1532	0.870806
1532.1	0.81463
1532.2	0.745616
1532.3	0.645544
1532.4	0.534749
1532.5	0.365403
1532.6	0.228891
1532.7	0.123501

## Sheet: Fig3b
Detuning	Counts
MHz
	1533.274nm
-3849.51	322
-3762.02	267
-3674.53	283
-3587.04	284
-3499.56	237
-3412.07	237
-3324.58	232
-3237.09	294
-3149.6	249
-3062.11	228
-2974.62	258
-2887.13	235
-2799.64	258
-2712.16	264
-2624.67	266
-2537.18	311
-2449.69	301
-2362.2	285
-2274.71	320
-2187.22	324
-2099.73	318
-2012.24	340
-1924.76	312
-1837.27	335
-1749.78	330
-1662.29	420
-1574.8	337
-1487.31	416
-1399.82	390
-1312.33	389
-1224.84	440
-1137.36	466
-1049.87	502
-962.378	533
-874.889	481
-787.4	579
-699.911	598
-612.422	717
-524.933	776
-437.444	728
-349.956	774
-262.467	1091
-174.978	961
-87.4889	1030
0	1011
87.4889	1088
174.978	1113
262.467	1078
349.956	1025
437.444	1032
524.933	957
612.422	840
699.911	859
787.4	834
874.889	710
962.378	656
1049.87	662
1137.36	577
1224.84	565
1312.33	578
1399.82	520
1487.31	479
1574.8	484
1662.29	447
1749.78	402
1837.27	398
1924.76	394
2012.24	389
2099.73	363
2187.22	366
2274.71	359
2362.2	372
2449.69	329
2537.18	343
2624.67	323
2712.16	331
2799.64	333
2887.13	323
2974.62	291
3062.11	265
3149.6	273
3237.09	279
3324.58	264
3412.07	260
3499.56	284
3587.04	257
3674.53	296
3762.02	259
3849.51	268

## Sheet: Fig3c
Detuning	Counts
MHz
	1534.064nm
-978.641	98
-977.962	143
-977.245	141
-976.489	137
-975.695	134
-974.862	135
-973.99	146
-973.08	131
-972.132	144
-971.146	125
-970.121	112
-969.057	104
-967.956	133
-966.816	145
-965.638	111
-964.422	143
-963.168	112
-961.876	139
-960.546	114
-959.178	102
-957.772	113
-956.329	96
-954.847	116
-953.328	78
-951.771	85
-950.177	116
-948.545	118
-946.876	103
-945.169	100
-943.425	97
-941.644	101
-939.825	118
-937.97	104
-936.077	105
-934.148	121
-932.182	115
-930.178	116
-928.138	112
-926.062	115
-923.949	124
-921.799	136
-919.613	120
-917.391	150
-915.133	125
-912.838	140
-910.507	133
-908.141	138
-905.738	132
-903.3	104
-900.826	108
-898.317	110
-895.772	102
-893.192	89
-890.576	103
-887.925	98
-885.24	83
-882.519	105
-879.763	106
-876.973	96
-874.148	95
-871.289	120
-868.395	116
-865.467	107
-862.505	134
-859.509	148
-856.478	138
-853.414	151
-850.317	161
-847.185	170
-844.021	169
-840.823	152
-837.591	149
-834.327	143
-831.03	157
-827.7	151
-824.337	133
-820.942	145
-817.514	103
-814.054	141
-810.562	112
-807.038	112
-803.482	120
-799.894	109
-796.275	117
-792.624	116
-788.942	100
-785.229	100
-781.485	101
-777.71	91
-773.904	83
-770.068	97
-766.202	94
-762.305	114
-758.378	88
-754.421	98
-750.434	98
-746.418	92
-742.372	84
-738.297	105
-734.193	108
-730.059	97
-725.897	97
-721.707	89
-717.487	89
-713.24	108
-708.964	106
-704.66	92
-700.329	117
-695.97	105
-691.583	94
-687.169	133
-682.728	111
-678.26	120
-673.765	94
-669.244	116
-664.696	119
-660.122	93
-655.522	99
-650.896	99
-646.245	104
-641.567	106
-636.865	91
-632.137	93
-627.385	103
-622.607	89
-617.805	80
-612.979	98
-608.128	118
-603.254	89
-598.355	109
-593.433	99
-588.488	110
-583.519	117
-578.528	152
-573.513	165
-568.476	111
-563.416	133
-558.334	115
-553.231	114
-548.105	105
-542.957	117
-537.789	104
-532.599	113
-527.388	130
-522.156	120
-516.903	134
-511.63	141
-506.337	170
-501.024	164
-495.691	197
-490.339	206
-484.967	178
-479.576	212
-474.166	185
-468.737	183
-463.29	185
-457.825	194
-452.341	164
-446.84	180
-441.321	209
-435.785	227
-430.231	204
-424.661	185
-419.073	157
-413.469	139
-407.849	130
-402.213	166
-396.561	170
-390.893	207
-385.21	214
-379.511	194
-373.798	157
-368.069	142
-362.327	153
-356.57	148
-350.798	163
-345.013	136
-339.215	133
-333.403	135
-327.578	173
-321.74	157
-315.889	130
-310.025	120
-304.15	117
-298.262	97
-292.363	134
-286.452	122
-280.53	142
-274.597	170
-268.653	201
-262.698	285
-256.733	352
-250.758	391
-244.773	315
-238.778	268
-232.774	186
-226.761	183
-220.738	207
-214.707	262
-208.668	353
-202.62	417
-196.565	466
-190.501	418
-184.43	299
-178.352	234
-172.266	193
-166.174	175
-160.076	128
-153.971	126
-147.86	125
-141.743	133
-135.62	157
-129.492	149
-123.359	148
-117.221	137
-111.079	139
-104.932	108
-98.781	125
-92.6261	111
-86.4675	147
-80.3056	188
-74.1404	202
-67.9723	217
-61.8016	226
-55.6284	199
-49.453	192
-43.2756	200
-37.0966	207
-30.916	197
-24.7343	168
-18.5516	219
-12.3681	201
-6.18418	218
0	216
6.18418	254
12.3681	270
18.5516	246
24.7343	293
30.916	332
37.0966	290
43.2756	318
49.453	313
55.6284	315
61.8016	327
67.9723	290
74.1404	315
80.3056	291
86.4675	244
92.6261	224
98.781	190
104.932	172
111.079	179
117.221	161
123.359	159
129.492	179
135.62	135
141.743	137
147.86	130
153.971	130
160.076	137
166.174	162
172.266	152
178.352	184
184.43	143
190.501	147
196.565	134
202.62	104
208.668	160
214.707	149
220.738	159
226.761	259
232.774	326
238.778	403
244.773	416
250.758	361
256.733	287
262.698	214
268.653	205
274.597	196
280.53	201
286.452	168
292.363	185
298.262	200
304.15	185
310.025	178
315.889	163
321.74	157
327.578	163
333.403	159
339.215	186
345.013	234
350.798	211
356.57	211
362.327	210
368.069	192
373.798	179
379.511	209
385.21	200
390.893	193
396.561	144
402.213	153
407.849	162
413.469	141
419.073	179
424.661	190
430.231	176
435.785	189
441.321	181
446.84	174
452.341	189
457.825	221
463.29	221
468.737	277
474.166	279
479.576	304
484.967	309
490.339	314
495.691	316
501.024	332
506.337	373
511.63	379
516.903	451
522.156	541
527.388	537
532.599	535
537.789	454
542.957	443
548.105	335
553.231	257
558.334	205
563.416	148
568.476	148
573.513	132
578.528	122
583.519	125
588.488	132
593.433	149
598.355	133
603.254	163
608.128	180
612.979	176
617.805	182
622.607	193
627.385	178
632.137	173
636.865	175
641.567	155
646.245	158
650.896	118
655.522	116
660.122	117
664.696	103
669.244	101
673.765	79
678.26	106
682.728	98
687.169	91
691.583	99
695.97	114
700.329	111
704.66	110
708.964	147
713.24	129
717.487	142
721.707	168
725.897	224
730.059	191
734.193	260
738.297	239
742.372	250
746.418	293
750.434	269
754.421	283
758.378	290
762.305	353
766.202	364
770.068	347
773.904	307
777.71	291
781.485	251
785.229	213
788.942	204
792.624	182
796.275	131
799.894	152
803.482	137
807.038	142
810.562	135
814.054	164
817.514	152
820.942	181
824.337	185
827.7	178
831.03	196
834.327	232
837.591	245
840.823	251
844.021	253
847.185	284
850.317	276
853.414	269
856.478	234
859.509	250
862.505	228
865.467	249
868.395	217
871.289	174
874.148	186
876.973	187
879.763	170
882.519	178
885.24	144
887.925	164
890.576	156
893.192	142
895.772	145
898.317	158
900.826	149
903.3	155
905.738	180
908.141	158
910.507	137
912.838	162
915.133	184
917.391	160
919.613	174
921.799	156
923.949	148
926.062	200
928.138	145
930.178	170
932.182	189
934.148	195
936.077	164
937.97	143
939.825	163
941.644	198
943.425	183
945.169	203
946.876	181
948.545	178
950.177	158
951.771	148
953.328	142
954.847	137
956.329	134
957.772	141
959.178	125
960.546	125
961.876	101
963.168	99
964.422	113
965.638	116
966.816	112
967.956	110
969.057	101
970.121	112
971.146	138
972.132	93
973.08	125
973.99	105
974.862	103
975.695	121
976.489	99
977.245	108
977.962	106
978.641	117
979.281	112
979.882	99
980.445	111
980.968	118
981.454	104
981.9	98
982.308	115
982.677	124
983.007	117
983.298	112
983.551	103
983.764	112
983.939	112
984.075	112
984.172	104
984.231	134

## Sheet: Fig3d
Offset	Normalized coincidence	Error bar	norm
-19	0.984911	0.163629	1
-18	1.01613	0.173081	1
-17	0.97958	0.165105	1
-16	0.992131	0.0898861	1
-15	0.997869	0.115004	1
-14	0.995975	0.12904	1
-13	1.01697	0.108709	1
-12	0.980325	0.169478	1
-11	1.02918	0.141652	1
-10	1.0662	0.129298	1
-9	1.0094	0.149249	1
-8	1.02452	0.1287	1
-7	0.933989	0.159543	1
-6	1.00737	0.130729	1
-5	1.01096	0.176659	1
-4	0.988037	0.142368	1
-3	0.973239	0.116383	1
-2	0.995741	0.11877	1
-1	0.997476	0.0825595	1
0	0.3877	0.07884	1
1	0.997476	0.0825595	1
2	0.995741	0.11877	1
3	0.973239	0.116383	1
4	0.988037	0.142368	1
5	1.01096	0.176659	1
6	1.00737	0.130729	1
7	0.933989	0.159543	1
8	1.02452	0.1287	1
9	1.0094	0.149249	1
10	1.0662	0.129298	1
11	1.02918	0.141652	1
12	0.980325	0.169478	1
13	1.01697	0.108709	1
14	0.995975	0.12904	1
15	0.997869	0.115004	1
16	0.992131	0.0898861	1
17	0.97958	0.165105	1
18	1.01613	0.173081	1
19	0.984911	0.163629	1

## Sheet: Fig4b
Time	Normalized Counts	Time	Normalized Counts
us		us
20	1	20	1
21	0.955678	21	0.966253
22	0.934301	22	0.920993
23	0.894293	23	0.877916
24	0.843499	24	0.862035
25	0.79898	25	0.812109
26	0.788978	26	0.773499
27	0.727986	27	0.76139
28	0.713669	28	0.732705
29	0.678368	29	0.694789
30	0.673269	30	0.698362
31	0.643852	31	0.668387
32	0.620514	32	0.635434
33	0.600706	33	0.611712
34	0.579133	34	0.60933
35	0.547754	35	0.590571
36	0.534222	36	0.58005
37	0.535007	37	0.553151
38	0.517749	38	0.550074
39	0.50657	39	0.525757
40	0.227496	40	0.506898
41	0.0380467	41	0.496873
42	0.0382428	42	0.489032
43	0.0341243	43	0.482581
44	0.0347127	44	0.461836
45	0.03687	45	0.460744
46	0.0290253	46	0.437022
47	0.0345166	47	0.429479
48	0.035301	48	0.425707
49	0.0384389	49	0.408337
50	0.0372622	50	0.407543
51	0.0307904	51	0.401985
52	0.0345166	52	0.399702
53	0.0347127	53	0.376377
54	0.0351049	54	0.361191
55	0.0358894	55	0.36397
56	0.0351049	56	0.357717
57	0.0396156	57	0.359305
58	0.0337321	58	0.348883
59	0.0429496	59	0.337469
60	0.174348	60	0.336973
61	0.342616	61	0.335484
62	0.430084	62	0.319901
63	0.434595	63	0.319504
64	0.425378	64	0.321588
65	0.432242	65	0.294194
66	0.423024	66	0.305608
67	0.406746	67	0.30402
68	0.391057	68	0.293896
69	0.402236	69	0.296079
70	0.38635	70	0.282184
71	0.367131	71	0.284069
72	0.358109	72	0.27196
73	0.355364	73	0.275931
74	0.353403	74	0.270074
75	0.347127	75	0.261935
76	0.34948	76	0.261638
77	0.342224	77	0.26402
78	0.321828	78	0.258065
79	0.319867	79	0.249032
80	0.158462	80	0.251911
81	0.0288292	81	0.243672
82	0.0258874	82	0.23871
83	0.0286331	83	0.240695
84	0.0284369	84	0.232854
85	0.0262797	85	0.236923
86	0.0254952	86	0.227395
87	0.023534	87	0.225509
88	0.0237301	88	0.226005
89	0.0270641	89	0.214194
90	0.0294175	90	0.217667
91	0.026868	91	0.216675
92	0.0284369	92	0.2134
93	0.025103	93	0.205161
94	0.0276525	94	0.212109
95	0.0260835	95	0.208635
96	0.0311826	96	0.20129
97	0.0256913	97	0.20536
98	0.0311826	98	0.189677
99	0.0245146	99	0.201191
100	0.134732	100	0.197618
101	0.224358	101	0.190273
102	0.27927	102	0.186303
103	0.294371	103	0.187295
104	0.272014	104	0.181141
105	0.281624	105	0.185707
106	0.280839	106	0.187692
107	0.280055	107	0.186501
108	0.278682	108	0.175484
109	0.264758	109	0.175583
110	0.262993	110	0.177767
111	0.255344	111	0.171613
112	0.245734	112	0.168536
113	0.270445	113	0.166352
114	0.247696	114	0.165757
115	0.243185	115	0.170124
116	0.245146	116	0.167345
117	0.238674	117	0.172605
118	0.244754	118	0.160099
119	0.228672	119	0.156526
120	0.103157	120	0.16129
121	0.0227496	121	0.150968
122	0.0207884	122	0.165062
123	0.0239263	123	0.156923
124	0.025103	124	0.158114
125	0.0221612	125	0.155831
126	0.0209845	126	0.147295
127	0.0221612	127	0.153846
128	0.0223573	128	0.146104
129	0.0239263	129	0.151166
130	0.0262797	130	0.138958
131	0.0219651	131	0.14938
132	0.0239263	132	0.148486
133	0.0223573	133	0.141141
134	0.0237301	134	0.144615
135	0.0245146	135	0.137965
136	0.0202	136	0.14263
137	0.0205923	137	0.13072
138	0.0180428	138	0.138362
139	0.0221612	139	0.138561
140	0.105511	140	0.136278
141	0.17827	141	0.138362
142	0.205334	142	0.136476
143	0.217298	143	0.137072
144	0.208472	144	0.124566
145	0.205727	145	0.135682
146	0.203765	146	0.13072
147	0.204942
148	0.195332
149	0.192783
150	0.188664
151	0.212198
152	0.200235
153	0.195725
154	0.189449
155	0.195332
156	0.188076
157	0.187684
158	0.169837
159	0.1818
160	0.0815846
161	0.0192195
162	0.0190233
163	0.0225534
164	0.0162777
165	0.0176505
166	0.0209845
167	0.0205923
168	0.0215729
169	0.0207884
170	0.0166699
171	0.0203962
172	0.0180428
173	0.0223573
174	0.0176505
175	0.0225534
176	0.0233379
177	0.0209845
178	0.0190233
179	0.025103
180	0.101785
181	0.148853
182	0.159247
183	0.167288
184	0.170426
185	0.172975
186	0.179447
187	0.171995
188	0.166307
189	0.174348
190	0.15709
191	0.163169
192	0.165523
193	0.155325
194	0.157874
195	0.161993
196	0.14395
197	0.162385
198	0.155717
199	0.161796
200	0.0774662
201	0.0196117
202	0.0172583
203	0.0176505
204	0.0174544
205	0.015101
206	0.0160816
207	0.0180428
208	0.0188272
209	0.0166699
210	0.0215729
211	0.0174544
212	0.0176505
213	0.0174544
214	0.0198078
215	0.0160816
216	0.0176505
217	0.0200039
218	0.0192195
219	0.0172583
220	0.090606
221	0.125711
222	0.131987
223	0.142773
224	0.132183
225	0.153756
226	0.137086
227	0.129633
228	0.143754
229	0.134928
230	0.145911
231	0.131202
232	0.132771
233	0.137674
234	0.128064
235	0.138851
236	0.130614
237	0.130614
238	0.134144
239	0.126495

## Sheet: Fig4d
Delay	Normalized counts	Delay	Normalized counts	Delay	Normalized counts
us		us		us
	0V		10V		80V
4	1	50	1	98	1
5	0.785583	100	0.780231	292	0.901377
6	0.779543	150	0.46993	488	0.856754
7	0.619485	200	0.350472	680	0.809481
8	0.525866	250	0.337332	872	0.796903
9	0.504726	300	0.206348	1100	0.683316
10	0.386948	350	0.199479	1290	0.593663
11	0.405067	400	0.134515	1470	0.576762
12	0.362788	450	0.130183	1650	0.62074
13	0.293329	500	0.121392	1850	0.513187
14	0.362788	550	0.0344797	2050	0.457563
15	0.290309	600	0.0730097	2250	0.447828
16	0.260109	650	0.0476748	2440	0.454838
17	0.23595	700	0.019649	2620	0.405009
18	0.24199	750	0.0802758	2820	0.3319
19	0.19367	800	0.0254067	3020	0.314128
20	0.22991	850	0.0220637	3220	0.330041
21	0.136291	900	0.10035	3420	0.301738
22	0.148371	950	0.076524	3600	0.307734
23	0.16951			3800	0.248287
24	0.139311			4000	0.313381
25	0.0970314			4200	0.255294
26	0.0698517			4400	0.249077
27	0.121191			4580	0.169106
28	0.0789116
29	0.0940114
30	0.160451
31	0.112131
32	0.0607918
33	0.106091
34	0.0638118
35	0.0819316
36	0.0366321
37	0.0607918
38	0.0517319
39	0.00945248
40	0.0879715
41	0.048712
42	0.0517319
43	0.0728717
44	0.0728717
45	0.0336122
46	0.00341256
47	0.045692
48	0.0185124
49	0.00341256
50	0.000392595
51	-0.0177272
52	0.0577719
53	0.0305922
54	0.0215323
55	0.00945248
56	0.00945248
57	0.0275723
58	-0.0237671
59	-0.029807
60	0.00643252

[truncated: 1 more sheets: Fig4e]
